# Supplementary material for: An amalgamation of YOLOv4 and XGBoost for next-gen smart traffic management system
Source: PeerJ Comput Sci. 2021 Jun 18;7:e586. doi: 10.7717/peerj-cs.586 (PMC8237335; doi:10.7717/peerj-cs.586)
Supplement: Supplemental Information 1 — The YOLO object detection analysis and prediction models are in the Jupyter-Notebook file. The main script which starts the system and other files referenced with the main script is available in the Python file and the whole system is implemented in python programming language. The pretrained model of YOLOv4 is available at GitHub: https://github.com/AlexeyAB/darknet/wiki/YOLOv4-model-zoo. [file peerj-cs-07-586-s001.zip]

Archive with 218 entries (129 files):
- ObjectDetection_Prediction/
- ObjectDetection_Prediction/YOLOv4_OpenCV_DNN.ipynb
- __MACOSX/ObjectDetection_Prediction/._YOLOv4_OpenCV_DNN.ipynb
- ObjectDetection_Prediction/.DS_Store
- __MACOSX/ObjectDetection_Prediction/._.DS_Store
- ObjectDetection_Prediction/yolo_analysis.ipynb
- __MACOSX/ObjectDetection_Prediction/._yolo_analysis.ipynb
- ObjectDetection_Prediction/prediction_model_analysis.ipynb
- __MACOSX/ObjectDetection_Prediction/._prediction_model_analysis.ipynb
- System_Implementation/
- System_Implementation/coco.names
- System_Implementation/.DS_Store
- __MACOSX/System_Implementation/._.DS_Store
- System_Implementation/yolo_main.py
- __MACOSX/System_Implementation/._yolo_main.py
- System_Implementation/yolov4.cfg
- __MACOSX/System_Implementation/._yolov4.cfg
- System_Implementation/xgboost_trained.pickle
- __MACOSX/System_Implementation/._xgboost_trained.pickle
- System_Implementation/.github/
- System_Implementation/templates/
- System_Implementation/.git/
- System_Implementation/main_script.py
- __MACOSX/System_Implementation/._main_script.py
- System_Implementation/traffic_lights/
- System_Implementation/.github/workflows/
- System_Implementation/templates/index.html
- System_Implementation/.git/config
- System_Implementation/.git/objects/
- System_Implementation/.git/HEAD
- System_Implementation/.git/info/
- System_Implementation/.git/logs/
- System_Implementation/.git/description
- System_Implementation/.git/hooks/
- System_Implementation/.git/refs/
- System_Implementation/.git/index
- System_Implementation/.git/packed-refs
- System_Implementation/traffic_lights/yellow.png
- System_Implementation/traffic_lights/green.png
- System_Implementation/traffic_lights/red.png
- System_Implementation/.github/workflows/pythonapp.yml
- System_Implementation/.git/objects/0d/
- System_Implementation/.git/objects/59/
- System_Implementation/.git/objects/92/
- System_Implementation/.git/objects/66/
- System_Implementation/.git/objects/03/
- System_Implementation/.git/objects/9b/
- System_Implementation/.git/objects/32/
- System_Implementation/.git/objects/56/
- System_Implementation/.git/objects/0b/
- System_Implementation/.git/objects/93/
- System_Implementation/.git/objects/33/
- System_Implementation/.git/objects/d9/
- System_Implementation/.git/objects/bb/
- System_Implementation/.git/objects/bd/
- System_Implementation/.git/objects/ae/
- System_Implementation/.git/objects/eb/
- System_Implementation/.git/objects/c0/
- System_Implementation/.git/objects/f5/
- System_Implementation/.git/objects/ca/
- System_Implementation/.git/objects/fe/
- System_Implementation/.git/objects/c8/
- System_Implementation/.git/objects/ec/
- System_Implementation/.git/objects/4e/
- System_Implementation/.git/objects/20/
- System_Implementation/.git/objects/18/
- System_Implementation/.git/objects/pack/
- System_Implementation/.git/objects/11/
- System_Implementation/.git/objects/29/
- System_Implementation/.git/objects/89/
- System_Implementation/.git/objects/45/
- System_Implementation/.git/objects/7e/
- System_Implementation/.git/objects/10/
- System_Implementation/.git/objects/4d/
- System_Implementation/.git/objects/75/
- System_Implementation/.git/objects/81/
- System_Implementation/.git/objects/43/
- System_Implementation/.git/objects/07/
- System_Implementation/.git/objects/9a/
- System_Implementation/.git/objects/31/
- System_Implementation/.git/objects/info/
- System_Implementation/.git/objects/91/
- System_Implementation/.git/objects/6d/
- System_Implementation/.git/objects/01/
- System_Implementation/.git/objects/6c/
- System_Implementation/.git/objects/52/
- System_Implementation/.git/objects/55/
- System_Implementation/.git/objects/0f/
- System_Implementation/.git/objects/64/
- System_Implementation/.git/objects/d4/
- System_Implementation/.git/objects/ba/
- System_Implementation/.git/objects/dd/
- System_Implementation/.git/objects/d2/
- System_Implementation/.git/objects/b7/
- System_Implementation/.git/objects/ef/
- System_Implementation/.git/objects/cd/
- System_Implementation/.git/objects/c5/
- System_Implementation/.git/objects/c2/
- System_Implementation/.git/objects/e9/
- System_Implementation/.git/objects/ce/
- System_Implementation/.git/objects/2d/
- System_Implementation/.git/objects/70/
- System_Implementation/.git/objects/4a/
- System_Implementation/.git/objects/24/
- System_Implementation/.git/objects/23/
- System_Implementation/.git/objects/49/
- System_Implementation/.git/objects/78/
- System_Implementation/.git/objects/7f/
- System_Implementation/.git/objects/8e/
- System_Implementation/.git/objects/25/
- System_Implementation/.git/info/exclude
- System_Implementation/.git/logs/HEAD
- System_Implementation/.git/logs/refs/
- System_Implementation/.git/hooks/commit-msg.sample
- System_Implementation/.git/hooks/pre-rebase.sample
- System_Implementation/.git/hooks/pre-commit.sample
- System_Implementation/.git/hooks/applypatch-msg.sample
- System_Implementation/.git/hooks/fsmonitor-watchman.sample
- System_Implementation/.git/hooks/pre-receive.sample
- System_Implementation/.git/hooks/prepare-commit-msg.sample
- System_Implementation/.git/hooks/post-update.sample
- System_Implementation/.git/hooks/pre-merge-commit.sample
- System_Implementation/.git/hooks/pre-applypatch.sample
- System_Implementation/.git/hooks/pre-push.sample
- System_Implementation/.git/hooks/update.sample
- System_Implementation/.git/refs/heads/
- System_Implementation/.git/refs/tags/
- System_Implementation/.git/refs/remotes/
- System_Implementation/.git/objects/0d/eef58ac4deab52666a508a966ca4fc692cad14
- System_Implementation/.git/objects/59/d928c2424bd4d5e03282869440d2c66b166112
- System_Implementation/.git/objects/92/f8f7b52e0331207a2e099f5c3a9fcabeb0f75a
- System_Implementation/.git/objects/66/594e95d93870fd848a7ba36354d3e2ce3f5d58
- System_Implementation/.git/objects/03/caa2ee3863d7159461a6ee875f3699132ea393
- System_Implementation/.git/objects/9b/9c9c9cdf6f6e496a825b9df53251612982d1e6
- System_Implementation/.git/objects/32/ecadf51ad944b23ecb9c78adc77f79fbc32b9e
- System_Implementation/.git/objects/32/1a1047da266e47c06f4e34248da135c2ee71eb
- System_Implementation/.git/objects/56/39973b9a5c02defa3a924d2eaf0907f183bdfa
- System_Implementation/.git/objects/56/1baa091b23170731974a356390b4c5148681a9
- System_Implementation/.git/objects/0b/48901453c38093b996fcc2e8c84750615f2c99
- System_Implementation/.git/objects/93/8ffff23f106d65290faae217f6a9b0a715c023
- System_Implementation/.git/objects/33/426df6dd289b0266dd208b453c898091a864e5
- System_Implementation/.git/objects/d9/4482aa838b211149a77dbc7745d56e70cac6e4
- System_Implementation/.git/objects/bb/a6cce04d1d921205aa0d0bc01a287ee6564119
- System_Implementation/.git/objects/bd/89c00a1a9592f48666301efce0f5e68c720fef
- System_Implementation/.git/objects/ae/07499e3967016955e72cff6c40d9b30efd93b5
- System_Implementation/.git/objects/ae/25373a72736d8c92cb401be27bf9a0cf01c9bf
- System_Implementation/.git/objects/eb/fbfb2b01819d4d9fcc0a4a6543e6d3907f2a93
- System_Implementation/.git/objects/c0/03b761acb6ebc497785c063a90cd4828fde7d9
- System_Implementation/.git/objects/f5/2bac5cf63a87ddc99636b5d39fa56271153a96
- System_Implementation/.git/objects/ca/76c80b5b2cd0b25047f75736656cfebc9da7aa
- System_Implementation/.git/objects/ca/aa6a859d17121a25dbb64c70444c0dbcf68534
- System_Implementation/.git/objects/fe/79fa2aa571d187c4ce310cadda28fcaba60ab7
- System_Implementation/.git/objects/c8/0310a18583b38e7aaa922fecbbb4b5a3392391
- System_Implementation/.git/objects/ec/fa00d210e0ddc2f573a8b32b558aaf43c2d457
- System_Implementation/.git/objects/4e/824de651c237d4a6eb156546cfa3c775b9da09
- System_Implementation/.git/objects/20/f6516ae6c9f2aa9f29d7c155e738836c1cb3f5
- System_Implementation/.git/objects/18/0c2ed2dd73991ec9d7a23df9ff22bfccbffbc3
- System_Implementation/.git/objects/11/fe27050dcc14e26cc02e38eb074e40c101bf90
- System_Implementation/.git/objects/29/184ee06abb8af0fc3100e9ec19e1be2748f09e
- System_Implementation/.git/objects/89/380632920cbfde07a3df638b6798b45ca4cec2
- System_Implementation/.git/objects/89/220c80ec7ae4a9713d8ac5b48dd91ffe46ce0c
- System_Implementation/.git/objects/45/b33f09a5b19b9039677e820c59e3d0c3f5b7f8
- System_Implementation/.git/objects/7e/f59f89b946d633fb5e0ce2a69f2ee751313bb0
- System_Implementation/.git/objects/10/19b8e2722635b6281f5435db9f71a80fa8a238
- System_Implementation/.git/objects/4d/f0d21ebacac35a10083e6a133f6cedd7e0d14a
- System_Implementation/.git/objects/75/35f4d090cbbb1145b8511e004c07ea4940fb4a
- System_Implementation/.git/objects/81/9e0c76ae9dae13e0b1ccd3a1cf686f6fe949ec
- System_Implementation/.git/objects/43/c555ceaaf42547e6704e6a26b965106d0b32a6
- System_Implementation/.git/objects/43/bc9a0efc9f96e6980eb08021f01bff605064d7
- System_Implementation/.git/objects/07/cfe2080c9d0683f9852db6288bfcca1a9fd36d
- System_Implementation/.git/objects/9a/6325c0623a28848e43dcd73bc55c86bfb85847
- System_Implementation/.git/objects/31/1ec18269e5d1edc3aebf13929b71b97c0cc79a
- System_Implementation/.git/objects/91/0a74d80f56c85cafd9eaac7d0efce85d4a8c06
- System_Implementation/.git/objects/6d/66a6791c71be3543b1746e22782c82932732fa
- System_Implementation/.git/objects/01/fec5016ad185510f4923331a286c9d371069c6
- System_Implementation/.git/objects/6c/f3ffef85a83fdd576fa8a3cc611d81f1d83609
- System_Implementation/.git/objects/52/a7afdd9ef42f7f96f9ff2c485f20847bb37357
- System_Implementation/.git/objects/52/db233390cb7c9001fcd41d86334fb8a5d0ef28
- System_Implementation/.git/objects/55/8c3ad9a989aa79545db8ff191315dd69e77fb8
- System_Implementation/.git/objects/55/9c961be54d7c908276487b3632742aa877ab51
- System_Implementation/.git/objects/0f/7d2964ef4b5cab5b49df898fbe0ec94c50ff98
- System_Implementation/.git/objects/64/2b36f045644a7712ca063382dae4cc32edd025
- System_Implementation/.git/objects/d4/670dff71fbbb500a99aded772a5d98e8e068d5
- System_Implementation/.git/objects/ba/43eeb9a9ce84cdf5058204ec406af9c19d2bec
- System_Implementation/.git/objects/dd/7ce213a378602d7e237bee6dee5770cd11acff
- System_Implementation/.git/objects/d2/6e392a48691a196c8e9999d63aa97c4b5dcf89
- System_Implementation/.git/objects/d2/98d7e0cb1e5cbb2f7674e5e062e21764959a1e
- System_Implementation/.git/objects/b7/56aeb445bacc6a1c07dbb06b5e88592bea2085
- System_Implementation/.git/objects/b7/ce8cf8df606fc27518e2370ef2ebcee8e0021c
- System_Implementation/.git/objects/ef/f4737a5556ff236fec0bd869fd5525de7ce5ad
- System_Implementation/.git/objects/cd/8bd45e63bb6060a1d003b6909f827a7a074a28
- System_Implementation/.git/objects/c5/dfa17824e4bc7e5f862f3ba69581ddc22b3291
- System_Implementation/.git/objects/c2/82a70693bf9bee721c7d911d07f18c1c3f38a8
- System_Implementation/.git/objects/e9/32c32f1e6005331acd096d8f25fe945cff307e
- System_Implementation/.git/objects/ce/22f3b27da05b2be6afcfabb998d2d4f487aca6
- System_Implementation/.git/objects/ce/47142ecef7adc83870e248536551ac36a32d52
- System_Implementation/.git/objects/2d/90f79d8c91dc16f11d038f8753a2a0990c5e9f
- System_Implementation/.git/objects/70/2a19365c08209c31bc084dc5b8a1b5966000ee
- System_Implementation/.git/objects/4a/b749ce3fdf587ef4c558e408cd2a4255cc1f99
- System_Implementation/.git/objects/4a/2dc1cb8b11356db91a87f01756b84daa66e33d
- System_Implementation/.git/objects/24/0513571a14543c8723dc6a39bd470834a5c5dc
- System_Implementation/.git/objects/23/dc0c9ac32988924ae0c60967449dfb49d676f0
- System_Implementation/.git/objects/23/93f2533aadb125c54350d4ab348b310f3646e0
- System_Implementation/.git/objects/49/5aa05f95afa61f87c52ac0e72f2593f9b2114a
- System_Implementation/.git/objects/78/8e2e93fe225f414d7b83bce8571a1250d05c97
- System_Implementation/.git/objects/7f/2b47419ff5e85df0d39b7cc0d4161e485a0e36
- System_Implementation/.git/objects/7f/35ed86221ec4e1b5b82ec86d7b824c4ec8b6e1
- System_Implementation/.git/objects/8e/950d956cc25480e60d842e57a64a91ba4e5ace
- System_Implementation/.git/objects/8e/373d4acaf072e2e7ba1e96359ced395af42c17
- System_Implementation/.git/objects/25/41aff695b2d0ab7164dcf66f5f01734efb8655
- System_Implementation/.git/logs/refs/heads/
- System_Implementation/.git/logs/refs/remotes/
- System_Implementation/.git/refs/heads/master
- System_Implementation/.git/refs/remotes/origin/
- System_Implementation/.git/logs/refs/heads/master
- System_Implementation/.git/logs/refs/remotes/origin/
- System_Implementation/.git/refs/remotes/origin/HEAD
- System_Implementation/.git/logs/refs/remotes/origin/HEAD
