# Supplementary material for: An amalgamation of YOLOv4 and XGBoost for next-gen smart traffic management system
Source: PeerJ Comput Sci. 2021 Jun 18;7:e586. doi: 10.7717/peerj-cs.586 (PMC8237335; doi:10.7717/peerj-cs.586)
Supplement: Supplemental Information 1 — The YOLO object detection analysis and prediction models are in the Jupyter-Notebook file. The main script which starts the system and other files referenced with the main script is available in the Python file and the whole system is implemented in python programming language. The pretrained model of YOLOv4 is available at GitHub: https://github.com/AlexeyAB/darknet/wiki/YOLOv4-model-zoo. [file peerj-cs-07-586-s001.zip › ObjectDetection_Prediction/YOLOv4_OpenCV_DNN.ipynb]

# %% [code]
!pip uninstall opencv-contrib-python
!pip uninstall opencv-python

# %% [code]
!git clone https://github.com/opencv/opencv

# %% [code]
%cd /content/opencv

# %% [code]
!mkdir build
%cd build

# %% [code]
!cmake -D CMAKE_BUILD_TYPE=Release -D CMAKE_INSTALL_PREFIX=/usr/local ..

# %% [code]
!make -j7

# %% [code]
!sudo make install

# %% [code]
import cv2

# %% [code]
cv2.__version__

# %% [code]
!wget https://drive.google.com/open?id=1vFz2f30ey6JyN6QbzRH7opS93AKXjOKf

# %% [code]
%cd /content
!wget https://github.com/AlexeyAB/darknet/releases/download/darknet_yolo_v3_optimal/yolov4.weights

# %% [code]
!wget https://raw.githubusercontent.com/AlexeyAB/darknet/master/cfg/yolov4.cfg

# %% [code]
!wget https://raw.githubusercontent.com/pjreddie/darknet/master/data/coco.names

# %% [code]
import cv2 as cv
import matplotlib.pyplot as plt
import time

net = cv.dnn_DetectionModel('/content/yolov4.cfg', '/content/yolov4.weights')
net.setInputSize(608, 608)
net.setInputScale(1.0 / 255)
net.setInputSwapRB(True)

frame = cv.imread('/content/20.jpg')

with open('/content/coco.names', 'rt') as f:
    names = f.read().rstrip('\n').split('\n')

start = time.time()
classes, confidences, boxes = net.detect(frame, confThreshold=0.1, nmsThreshold=0.4)
end = time.time()
print("Inference time %s sec" %(end-start))
for classId, confidence, box in zip(classes.flatten(), confidences.flatten(), boxes):
    label = '%.2f' % confidence
    label = '%s: %s' % (names[classId], label)
    labelSize, baseLine = cv.getTextSize(label, cv.FONT_HERSHEY_SIMPLEX, 0.5, 1)
    left, top, width, height = box
    top = max(top, labelSize[1])
    cv.rectangle(frame, box, color=(0, 255, 0), thickness=3)
    cv.rectangle(frame, (left, top - labelSize[1]), (left + labelSize[0], top + baseLine), (255, 255, 255), cv.FILLED)
    cv.putText(frame, label, (left, top), cv.FONT_HERSHEY_SIMPLEX, 0.5, (0, 0, 0))
plt.imshow(frame)
cv2.imwrite("output.tiff",frame)

# %% [code]
