# Supplementary material for: An amalgamation of YOLOv4 and XGBoost for next-gen smart traffic management system
Source: PeerJ Comput Sci. 2021 Jun 18;7:e586. doi: 10.7717/peerj-cs.586 (PMC8237335; doi:10.7717/peerj-cs.586)
Supplement: Supplemental Information 1 — The YOLO object detection analysis and prediction models are in the Jupyter-Notebook file. The main script which starts the system and other files referenced with the main script is available in the Python file and the whole system is implemented in python programming language. The pretrained model of YOLOv4 is available at GitHub: https://github.com/AlexeyAB/darknet/wiki/YOLOv4-model-zoo. [file peerj-cs-07-586-s001.zip › ObjectDetection_Prediction/yolo_analysis.ipynb]

# %% [markdown]
# Ultralytics yolov5

# %% [code]
!git clone https://github.com/ultralytics/yolov5

# %% [code]
!pip install -qr yolov5/requirements.txt  # install dependencies (ignore errors)
%cd /content/yolov5

import torch
from IPython.display import Image, clear_output  # to display images
from utils.google_utils import gdrive_download  # to download models/datasets

clear_output()
print('Setup complete. Using torch %s %s' % (torch.__version__, torch.cuda.get_device_properties(0) if torch.cuda.is_available() else 'CPU'))

# %% [code]
!python detect.py --weights yolov5m.pt --img 416 --conf 0.25 --source /content/img.png
#Image(filename='inference/output/img.png', width=600)

# %% [code]
%cd /content
!ls

# %% [code]
!git clone https://github.com/Tianxiaomo/pytorch-YOLOv4
%cd /content/pytorch-YOLOv4

# %% [code]
!pip install onnxruntime

# %% [code]
!wget https://github.com/AlexeyAB/darknet/releases/download/darknet_yolo_v3_optimal/yolov4.weights

# %% [code]
!wget https://raw.githubusercontent.com/AlexeyAB/darknet/master/cfg/yolov4.cfg

# %% [code]
!pip install -r /content/pytorch-YOLOv4/requirements.txt
!pip install onnx

# %% [code]
!python demo_darknet2onnx.py /content/pytorch-YOLOv4/yolov4.cfg /content/pytorch-YOLOv4/yolov4.weights /content/3.jpg 1

# %% [code]
%cd /content/pytorch-YOLOv4
!python demo_darknet2onnx.py /content/darknet/yolov4-tiny.cfg /content/darknet/yolov4-tiny.weights /content/18.jpg 1
Image("/content/pytorch-YOLOv4/predictions_onnx.jpg")

# %% [code]
Image("/content/pytorch-YOLOv4/predictions_onnx.jpg")

# %% [code]
%cd /content
!git clone https://github.com/AlexeyAB/darknet
%cd darknet
!sed -i 's/OPENCV=0/OPENCV=1/' Makefile
!sed -i 's/AVX=0/AVX=1/' Makefile
!sed -i 's/OPENMP=0/OPENMP=1/' Makefile
!sed -i 's/LIBSO=0/LIBSO=1/' Makefile

# %% [code]
%cd darknet

# %% [code]
!make

# %% [code]
!wget https://github.com/AlexeyAB/darknet/releases/download/darknet_yolo_v4_pre/yolov4-tiny.weights
!wget https://raw.githubusercontent.com/AlexeyAB/darknet/master/cfg/yolov4-tiny.cfg

# %% [code]


# %% [code]
from google.colab import drive
drive.mount('/gdrive')

# %% [code]
with open('/gdrive/My Drive/foo.txt', 'w') as f:
  f.write('Hello Google Drive!')
!cat '/gdrive/My Drive/foo.txt'

# %% [code]
%cd /content/darknet

# %% [code]
!./darknet detector test cfg/coco.data /content/darknet/yolov4-tiny.cfg /content/darknet/yolov4-tiny.weights /content/18.jpg -thresh 0.05 -iou_thresh 0.5
Image('predictions.jpg')

# %% [code]
%cd /content
!pip install cvlib
import cvlib as cv
import cv2
img = cv2.imread("/content/img.png")
bbox, label, conf = detect_common_objects(img, confidence=0.25, model='yolov3')

# %% [code]
output_image = draw_bbox(img, bbox, label, conf)
cv2.imwrite("/content/cv2_tiny.png",output_image)

# %% [markdown]


# %% [code]
!git clone https://github.com/arunponnusamy/cvlib

# %% [code]
%cd /content/cvlib

# %% [code]
from cvlib.object_detection import detect_common_objects,draw_bbox
img = cv2.imread("/content/img.png")
bbox, label, conf = detect_common_objects(img, confidence=0.25, model='yolov3')
y = YOLO
output_image =draw_bbox(img, bbox, label, conf)
plt.imshow(output_image)
cv2.imwrite("/content/cv2_tiny.png",output_image)

# %% [code]
!git clone https://github.com/PaddlePaddle/PaddleDetection.git

# %% [code]
%cd /content/PaddleDetection 
!pip install -r requirements.txt

# %% [code]
!python ppdet/modeling/tests/test_architectures.py

# %% [code]
!cd /content/PaddleDetection

# %% [code]
!wget https://paddlemodels.bj.bcebos.com/object_detection/vehicle_yolov3_darknet.tar

# %% [code]
!wget https://raw.githubusercontent.com/PaddlePaddle/PaddleDetection/release/0.4/contrib/VehicleDetection/vehicle_yolov3_darknet.yml

# %% [code]
%cd /content/PaddleDetection

# %% [code]
!pip install -r requirements.txt

# %% [code]
!ls

# %% [code]
!wget https://raw.githubusercontent.com/PaddlePaddle/PaddleDetection/master/configs/yolov3_darknet.yml

# %% [code]
%cd /content/PaddleDetection

# %% [code]
!export CUDA_VISIBLE_DEVICES=0
!python -u tools/infer.py -c contrib/VehicleDetection/vehicle_yolov3_darknet.yml \
                         -o weights=https://paddlemodels.bj.bcebos.com/object_detection/vehicle_yolov3_darknet.tar \
                         --infer_dir contrib/VehicleDetection/demo \
                         --draw_threshold 0.2 \
                         --output_dir contrib/VehicleDetection/demo/output

# %% [code]
!python3 -m pip install paddlepaddle -i https://pypi.tuna.tsinghua.edu.cn/simple

# %% [code]
!pip install paddlepaddle

# %% [code]
import paddle.fluid as fluid
fluid.install_check.run_check()

# %% [code]
import cv2 as cv

net = cv.dnn_DetectionModel(yolov4.cfg', 'yolov4.weights)
net.setInputSize(608, 608)
net.setInputScale(1.0 / 255)
net.setInputSwapRB(True)

frame = cv.imread('example.jpg')

with open('coco.names', 'rt') as f:
    names = f.read().rstrip('\n').split('\n')

classes, confidences, boxes = net.detect(frame, confThreshold=0.1, nmsThreshold=0.4)
for classId, confidence, box in zip(classes.flatten(), confidences.flatten(), boxes):
    label = '%.2f' % confidence
    label = '%s: %s' % (names[classId], label)
    labelSize, baseLine = cv.getTextSize(label, cv.FONT_HERSHEY_SIMPLEX, 0.5, 1)
    left, top, width, height = box
    top = max(top, labelSize[1])
    cv.rectangle(frame, box, color=(0, 255, 0), thickness=3)
    cv.rectangle(frame, (left, top - labelSize[1]), (left + labelSize[0], top + baseLine), (255, 255, 255), cv.FILLED)
    cv.putText(frame, label, (left, top), cv.FONT_HERSHEY_SIMPLEX, 0.5, (0, 0, 0))

cv.imshow('out', frame)

# %% [code]
!unzip Frame_Extract.zip

# %% [code]
%cd /content

# %% [code]
!wget https://raw.githubusercontent.com/AlexeyAB/darknet/master/cfg/yolov4.cfg

# %% [code]
!wget https://github.com/AlexeyAB/darknet/releases/download/darknet_yolo_v3_optimal/yolov4.weights

# %% [code]
!wget https://raw.githubusercontent.com/pjreddie/darknet/master/data/coco.names

# %% [code]
!pip install --upgrade opencv-python

# %% [code]
import cv2 as cv
print(cv.__version__)
net = cv.dnn_DetectionModel('/content/yolov4.cfg', '/content/yolov4.weights')
net.setInputSize(608, 608)
net.setInputScale(1.0 / 255)
net.setInputSwapRB(True)

frame = cv.imread('img.png')

with open('/content/coco.names', 'rt') as f:
    names = f.read().rstrip('\n').split('\n')

classes, confidences, boxes = net.detect(frame, confThreshold=0.1, nmsThreshold=0.4)
for classId, confidence, box in zip(classes.flatten(), confidences.flatten(), boxes):
    label = '%.2f' % confidence
    label = '%s: %s' % (names[classId], label)
    labelSize, baseLine = cv.getTextSize(label, cv.FONT_HERSHEY_SIMPLEX, 0.5, 1)
    left, top, width, height = box
    top = max(top, labelSize[1])
    cv.rectangle(frame, box, color=(0, 255, 0), thickness=3)
    cv.rectangle(frame, (left, top - labelSize[1]), (left + labelSize[0], top + baseLine), (255, 255, 255), cv.FILLED)
    cv.putText(frame, label, (left, top), cv.FONT_HERSHEY_SIMPLEX, 0.5, (0, 0, 0))

cv.imshow('out', frame)

# %% [code]
!git clone https://github.com/opencv/opencv

# %% [code]
%cd opencv

# %% [code]
!make

# %% [code]
!pip install --upgrade opencv-contrib-python

# %% [code]
%cd /content/opencv
!mkdir build
%cd build

#  configure our build using cmake
!cmake -D CMAKE_BUILD_TYPE=RELEASE \
	-D CMAKE_INSTALL_PREFIX=/usr/local \
	-D INSTALL_C_EXAMPLES=ON \
	-D INSTALL_PYTHON_EXAMPLES=ON \
	-D OPENCV_EXTRA_MODULES_PATH=../../opencv_contrib/modules \
        -D PYTHON_EXECUTABLE=/usr/bin/python3 \
	-D BUILD_EXAMPLES=ON ..

# %% [code]
!make -j4

# %% [code]
!git clone https://github.com/WongKinYiu/PyTorch_YOLOv4

# %% [code]
%cd /content/PyTorch_YOLOv4

# %% [code]
!pip install -r requirements.txt

# %% [code]
!wget https://raw.githubusercontent.com/WongKinYiu/PyTorch_YOLOv4/u5/models/yolov4m-mish.yaml

# %% [code]
%cd /content/PyTorch_YOLOv4

# %% [code]
!python test.py --img 672 --conf 0.001 --batch 32 --data /content/yolov4m-mish.yaml --weights /content/PyTorch_YOLOv4/weights/yolov4m-mish.pt

# %% [code]
