# Supplementary material for: An amalgamation of YOLOv4 and XGBoost for next-gen smart traffic management system
Source: PeerJ Comput Sci. 2021 Jun 18;7:e586. doi: 10.7717/peerj-cs.586 (PMC8237335; doi:10.7717/peerj-cs.586)
Supplement: Supplemental Information 1 — The YOLO object detection analysis and prediction models are in the Jupyter-Notebook file. The main script which starts the system and other files referenced with the main script is available in the Python file and the whole system is implemented in python programming language. The pretrained model of YOLOv4 is available at GitHub: https://github.com/AlexeyAB/darknet/wiki/YOLOv4-model-zoo. [file peerj-cs-07-586-s001.zip › ObjectDetection_Prediction/prediction_model_analysis.ipynb]

# %% [code]
!cat /proc/cpuinfo

# %% [code]
df = pd.read_csv("/content/trialdata.csv")
df.drop(["SR NO"],axis=1,inplace=True)

# %% [code]
sample

# %% [code]
from sklearn.preprocessing import OneHotEncoder
enc = OneHotEncoder(categories = 'WEATHER(RAINY)')

# %% [code]
from sklearn.preprocessing import OneHotEncoder
enc = OneHotEncoder(handle_unknown='ignore')
enc.fit(df[['WEATHER(RAINY)']])
enc_df = pd.DataFrame(enc.transform(df[['WEATHER(RAINY)']]).toarray())

# %% [code]
dbfile = open('examplePickle', 'ab')

# %% [code]
import pickle 
pickle.dump(enc, dbfile)

# %% [code]
temp.drop(["WEATHER(RAINY)"],inplace=True,axis=1)

# %% [code]
from sklearn.model_selection import train_test_split
X_train, X_test, y_train, y_test = train_test_split(temp.drop(["PRE_TIME"],axis=1),temp['PRE_TIME'],test_size=0.1)

# %% [code]
import multiprocessing
multiprocessing.cpu_count()

# %% [code]
import psutil
psutil.virtual_memory()

# %% [code]
import pandas as pd
df = pd.read_csv("/content/trialdata.csv")
df.drop(['SR NO'],axis=1,inplace=True)
from sklearn.preprocessing import OneHotEncoder
enc = OneHotEncoder()
rainy = pd.DataFrame(enc.fit_transform(df[['WEATHER(RAINY)']]).toarray())
df.drop(["WEATHER(RAINY)"],axis=1,inplace=True)
df = df.join(rainy)
df.head()

# %% [code]
import pandas as pd
df = pd.read_csv("/content/trialdata.csv")
df.drop(["SR NO"],axis=1,inplace=True)
X = df.drop(["PRE_TIME"],axis=1)
y = df["PRE_TIME"]
X.head()

# %% [code]
from sklearn.preprocessing import OneHotEncoder
enc = OneHotEncoder()

# %% [code]
rainy = pd.DataFrame(enc.fit_transform(X[['WEATHER(RAINY)']]).toarray())

# %% [code]
rainy.head()

# %% [code]
X.drop(["WEATHER(RAINY)"],axis=1,inplace=True)
X = X.join(rainy)
X.head()

# %% [code]
y.head()

# %% [code]
from sklearn.model_selection import train_test_split
X_train, X_test, y_train, y_test = train_test_split(X,y,test_size=0.1)

# %% [code]
from sklearn.ensemble import StackingRegressor
from sklearn.linear_model import RidgeCV
from sklearn.svm import LinearSVR
from sklearn.ensemble import RandomForestRegressor
from sklearn.metrics import r2_score,mean_squared_error
from sklearn.ensemble import StackingRegressor
for i in range(2,50):
  estimators = [('lr', RidgeCV()),('svr', LinearSVR(random_state=42))]
  reg = StackingRegressor(estimators=estimators,final_estimator=RandomForestRegressor(n_estimators=i,random_state=42))
  reg.fit(X_train, y_train).score(X_test, y_test)
  ypred = reg.predict(X_train)
  print("depth:- ",i)
  print("training r2 score",r2_score(ypred,y_train))
  print("trainin MSE",mean_squared_error(ypred,y_train))
  ypred = reg.predict(X_test)
  print("testing r2 score",r2_score(ypred,y_test))
  print("testing MSE",mean_squared_error(ypred,y_test))
#34#

# %% [code]
from sklearn.linear_model import ElasticNet
from sklearn.preprocessing import PolynomialFeatures
for i in range(2,20):
  poly = PolynomialFeatures(degree=i)
  X_poly_train = poly.fit_transform(X_train)
  X_poly_test = poly.fit_transform(X_test)
  print(X_poly_train.shape)
  e = ElasticNet(alpha=0.01,l1_ratio=0.5,max_iter=1500,normalize=True)
  e.fit(X_poly_train,y_train)
  ypred = e.predict(X_poly_train)
  print("\ndegree:- ",i)
  print("training r2 score",r2_score(ypred,y_train))
  print("trainin MSE",mean_squared_error(ypred,y_train))
  ypred = e.predict(X_poly_test)
  print("testing r2 score",r2_score(ypred,y_test))
  print("testing MSE",mean_squared_error(ypred,y_test))

# %% [code]
from sklearn.ensemble import RandomForestRegressor
for i in range(2,50):
  regr = RandomForestRegressor(max_depth=i, random_state=0)
  
  regr.fit(X_train,y_train)
  ypred = regr.predict(X_train)
  print("\ndegree:- ",i)
  print("training r2 score",r2_score(ypred,y_train))
  print("trainin MSE",mean_squared_error(ypred,y_train))
  ypred = regr.predict(X_test)
  print("testing r2 score",r2_score(ypred,y_test))
  print("testing MSE",mean_squared_error(ypred,y_test))
#Degree 4 is performing good#

# %% [code]
from sklearn.svm import SVR
from sklearn.preprocessing import StandardScaler
from sklearn.pipeline import make_pipeline
def decimal_range(start, stop, increment):
    while start < stop: # and not math.isclose(start, stop): Py>3.5
        yield start
        start += increment

for i in decimal_range(0.5, 30.0, 0.3):
  regr = make_pipeline(StandardScaler(), SVR(C=i, epsilon=0.2))
  regr.fit(X_train,y_train)
  ypred = regr.predict(X_train)
  print("\ndegree:- ",i)
  print("training r2 score",r2_score(ypred,y_train))
  print("trainin MSE",mean_squared_error(ypred,y_train))
  ypred = regr.predict(X_test)
  print("testing r2 score",r2_score(ypred,y_test))
  print("testing MSE",mean_squared_error(ypred,y_test))
#C value 8 is performing good#

# %% [code]
from sklearn.metrics import r2_score


# %% [code]
from sklearn.metrics import mean_squared_error


# %% [code]
ypred = e.predict(X_poly_test)
print(r2_score(ypred,y_test))
print(mean_squared_error(ypred,y_test))

# %% [code]
from sklearn.neural_network import MLPClassifier
clf = MLPClassifier(solver='lbfgs', alpha=1e-5,hidden_layer_sizes=(100,), random_state=1,max_iter=30000,early_stopping=True)

# %% [code]
X_train, X_test, y_train, y_test = train_test_split(X,temp['PRE_TIME'],test_size=0.1)

# %% [code]
clf.fit(X_train,y_train)

# %% [code]
ypred = clf.predict(X_test)

# %% [code]
from sklearn.metrics import r2_score
r2_score(y_test,ypred)

# %% [code]
from sklearn.metrics import mean_squared_error as MSE
MSE(y_test,ypred)

# %% [code]
import seaborn as sns
df = pd.read_csv("/content/trialdata.csv")
temp = df.where(df['WEATHER(RAINY)']=='NO')
temp.dropna(inplace=True)
temp.head()

# %% [code]
sns.pairplot(temp, x_vars=['CAR','BUS/TRUCK','BIKE'], y_vars='PRE_TIME', size=5, aspect=0.8)

# %% [code]
import pickle
pickle_in = open("/content/drive/My Drive/TMR.pickle","rb")
pickle_out = pickle.load(pickle_in)
print(pickle_out)

# %% [code]
import pandas as pd
df = pd.read_csv("trialdata.csv")
df.drop("SR NO",axis=1,inplace=True)
from sklearn.preprocessing import OneHotEncoder
enc = OneHotEncoder(handle_unknown='ignore')
enc_df = pd.DataFrame(enc.fit_transform(df[['WEATHER(RAINY)']]).toarray())
df = df.join(enc_df)
df.drop(["WEATHER(RAINY)"],inplace=True,axis=1)
df.head()

# %% [code]
X = df.drop('PRE_TIME',axis=1)
y = df['PRE_TIME']

# %% [code]


# %% [code]
n_estimators = [50,75,80,90,100,105,110,115,120,122,125,127,130,133,135,140,145,150,155,160,165,170,175,180,190,200,215,225,235,250,260,275]
max_depth = [10,15,20,25,30,35,40,45,47,50,53,55,57,60,63,65,67,70,73,75,77,80,83,85,87,90,100]
random_grid = {'max_depth':max_depth,'n_estimators':n_estimators
               }

# %% [code]
from sklearn.model_selection import RandomizedSearchCV,GridSearchCV
from sklearn.ensemble import RandomForestRegressor
rf = RandomForestRegressor()
rf_random = RandomizedSearchCV(estimator = reg2, param_distributions = random_grid, cv = 5,n_iter=100, verbose=10, n_jobs = -1)

# %% [code]
rf_random.fit(X, y) 

# %% [code]
rf_random.best_params_

# %% [code]
rf_random.best_params_

# %% [code]
from sklearn.ensemble import RandomForestRegressor
import numpy as np
from sklearn.model_selection import cross_val_score
#reg2 = RandomForestRegressor(n_estimators=40,max_depth=70,min_samples_split=7,min_samples_leaf=2,warm_start=True)
reg2 = RandomForestRegressor(n_estimators=120,max_depth =59)
print(np.average(cross_val_score(reg2, X, y, cv=10,scoring='r2')))
print(np.average(cross_val_score(reg2, X, y, cv=10,scoring='neg_mean_squared_error')))

# %% [code]
reg2.fit(X,y)
ypred = reg2.predict(X)
from sklearn.metrics import r2_score,mean_squared_error
print(r2_score(ypred,y))
print(mean_squared_error(ypred,y))

# %% [code]
import pandas as pd
test_df = pd.read_csv('/content/test_data.csv')
test_df.drop("Sr No.",axis=1,inplace=True)
from sklearn.preprocessing import OneHotEncoder
enc = OneHotEncoder(handle_unknown='ignore')
enc_df = pd.DataFrame(enc.fit_transform(test_df[['Rainy']]).toarray())
test_df = test_df.join(enc_df)
test_df.drop(["Rainy"],inplace=True,axis=1)
test_df.head()
test_X = test_df.drop(['Predicted_Time','xgboost y'],axis=1)
test_y = test_df['Predicted_Time']

# %% [code]


# %% [code]
ypred = reg2.predict(test_X)
from sklearn.metrics import r2_score,mean_squared_error
print(r2_score(ypred,test_y))
print(mean_squared_error(ypred,test_y))

# %% [code]
temp["random_forest_y"] =ypred
temp.to_csv("test_data.csv", index=False)

# %% [code]


# %% [code]
!pip install optuna
import optuna
study = optuna.create_study(direction='maximize')

# %% [code]
def objective(trial):
  n_estimators_optimize = trial.suggest_int('n_estimators', 30, 500,10)
  max_depth_optimize = int(trial.suggest_float('max_depth', 10, 100, log=True))
  reg2 = RandomForestRegressor(n_estimators=n_estimators_optimize,max_depth =max_depth_optimize)
  return np.average(cross_val_score(reg2, X, y, cv=10,scoring='neg_mean_squared_error'))

# %% [code]
study = optuna.create_study(direction='maximize')
study.optimize(objective, n_trials=100)
trial = study.best_trial

# %% [code]
y.head()

# %% [code]
import xgboost
{'base_score': 0.5782829704568522,
 'gamma': 0.01844254353769151,
 'learning_rate': 0.3466660346275105,
 'max_depth': 119.98119782346343,
 'n_estimators': 76}
regressor=xgboost.XGBRegressor(max_depth=120,learning_rate=0.3466660346275105,n_estimators=76,objective='reg:squarederror',gamma=0.01844254353769151,base_score=0.5782829704568522)

# %% [code]
print(np.average(cross_val_score(regressor, X, y, cv=10,scoring='r2')))
print(np.average(cross_val_score(regressor, X, y, cv=10,scoring='neg_mean_squared_error')))

# %% [code]
regressor.fit(X,y)
ypred = regressor.predict(test_X)
ypred

# %% [code]
dbfile = open('xgboost', 'ab')

# %% [code]

#pickle.dump(regressor,dbfile)
!mkdir /content/drive/My\ Drive/TMR_pickles

# %% [code]
!cp /content/xgboost.pickle /content/one_hot_encoder.pickle /content/drive/My\ Drive/TMR_pickles

# %% [code]
ypred = regressor.predict(test_X)
print(r2_score(ypred,test_y))
print(mean_squared_error(ypred,test_y))

# %% [code]
test_y.head()

# %% [code]
temp = pd.read_csv("/content/test_data.csv")
temp["xgboost y"] =ypred
temp.to_csv("test_data.csv", index=False)

# %% [code]
3max_depth = [5,10,15,20,25,30,35,45,50,55,60,65,70,75,80,85,90,95,100,110,120,130,140,150]
learning_rate = [0.01,0.05,0.1,0.15,0.2,0.25,0.3,0.35,0.4,0.45,0.5]
n_estimators = [50,60,70,80,90,100,110,120,130,140,150,160,170,180,190,200]

# %% [code]
def objective(trial):
  n_estimators_optimize = trial.suggest_int('n_estimators', 50, 170,2)
  max_depth_optimize = int(trial.suggest_float('max_depth', 50, 120, log=True))
  learning_opt = trial.suggest_float('learning_rate',0.3,0.45,log=True)
  gamma = trial.suggest_float('gamma',0.001,0.9,log=True)
  base_score = trial.suggest_float('base_score',0.40,0.8,log=True)
  reg2 = xgboost.XGBRegressor(objective='reg:squarederror',n_estimators=n_estimators_optimize,max_depth =max_depth_optimize,learning_rate=learning_opt,gamma=gamma,base_score=base_score)
  return np.average(cross_val_score(reg2, X, y, cv=10,scoring='neg_mean_squared_error'))

# %% [code]
import optuna
study = optuna.create_study(direction='maximize')
study.optimize(objective,100,n_jobs=2)

# %% [code]
study.best_params

# %% [code]
