# Supplementary material for: An amalgamation of YOLOv4 and XGBoost for next-gen smart traffic management system
Source: PeerJ Comput Sci. 2021 Jun 18;7:e586. doi: 10.7717/peerj-cs.586 (PMC8237335; doi:10.7717/peerj-cs.586)
Supplement: Supplemental Information 1 — The YOLO object detection analysis and prediction models are in the Jupyter-Notebook file. The main script which starts the system and other files referenced with the main script is available in the Python file and the whole system is implemented in python programming language. The pretrained model of YOLOv4 is available at GitHub: https://github.com/AlexeyAB/darknet/wiki/YOLOv4-model-zoo. [file peerj-cs-07-586-s001.zip › System_Implementation/coco.names]

person
bicycle
car
motorbike
aeroplane
bus
train
truck
boat
traffic light
fire hydrant
stop sign
parking meter
bench
bird
cat
dog
horse
sheep
cow
elephant
bear
zebra
giraffe
backpack
umbrella
handbag
tie
suitcase
frisbee
skis
snowboard
sports ball
kite
baseball bat
baseball glove
skateboard
surfboard
tennis racket
bottle
wine glass
cup
fork
knife
spoon
bowl
banana
apple
sandwich
orange
broccoli
carrot
hot dog
pizza
donut
cake
chair
sofa
pottedplant
bed
diningtable
toilet
tvmonitor
laptop
mouse
remote
keyboard
cell phone
microwave
oven
toaster
sink
refrigerator
book
clock
vase
scissors
teddy bear
hair drier
toothbrush
