# Supplementary material for: An amalgamation of YOLOv4 and XGBoost for next-gen smart traffic management system
Source: PeerJ Comput Sci. 2021 Jun 18;7:e586. doi: 10.7717/peerj-cs.586 (PMC8237335; doi:10.7717/peerj-cs.586)
Supplement: Supplemental Information 1 — The YOLO object detection analysis and prediction models are in the Jupyter-Notebook file. The main script which starts the system and other files referenced with the main script is available in the Python file and the whole system is implemented in python programming language. The pretrained model of YOLOv4 is available at GitHub: https://github.com/AlexeyAB/darknet/wiki/YOLOv4-model-zoo. [file peerj-cs-07-586-s001.zip › System_Implementation/yolo_main.py]

import cv2
import numpy as np


def detect(img):
	#passing yolo weights and cfg#
	NN=cv2.dnn.readNetFromDarknet("yolov4.cfg","yolov4.weights")#This files can be downloaded from the repository of YOLOv4
	layer_name=NN.getLayerNames()

	output_layer = [layer_name[i[0] - 1] for i in NN.getUnconnectedOutLayers()]

	#reading the dataset#
	file=open("coco.names")
	classes=[]
	for ch in file.readlines():
		classes.append(ch.strip('\n'))

	#img=cv2.resize(img,(416,416),interpolation=cv2.INTER_AREA)

	#detecting the objects present in image#
	blobs = cv2.dnn.blobFromImage(img,1 / 255.0, (416, 416),swapRB=True, crop=False)
	#passing the detected blobs to neural network#
	NN.setInput(blobs)
	#getting output#
	output_neuron=NN.forward(output_layer)
	(H, W) = img.shape[:2]
	boxes = []
	confidences = []
	classIDs = []
	for out in output_neuron:
		for detection in out:
			scores=detection[5:]
			class_id=np.argmax(scores)
			confidence=scores[class_id]
			if confidence>=0.2 and (classes[class_id] in ['car','bus','motorbike','truck']):
				#print(detection[1],img.shape[1])
				box = detection[0:4] * np.array([W, H, W, H])
				(centerX, centerY, width, height) = box.astype("int")

				# use the center (x, y)-coordinates to derive the top and
				# and left corner of the bounding box
				x = int(centerX - (width / 2))
				y = int(centerY - (height / 2))

				# update our list of bounding box coordinates, confidences,
				# and class IDs
				boxes.append([x, y, int(width), int(height)])
				confidences.append(float(confidence))
				classIDs.append(class_id)

	#Remove the overlapped rectangle through threshold#
	indexes = cv2.dnn.NMSBoxes(boxes, confidences, 0.2,0.3)
	count=0
	for i in range(len(boxes)):
		if i in indexes.flatten():
			count=count+1

	return count
