# Supplementary material for: An amalgamation of YOLOv4 and XGBoost for next-gen smart traffic management system
Source: PeerJ Comput Sci. 2021 Jun 18;7:e586. doi: 10.7717/peerj-cs.586 (PMC8237335; doi:10.7717/peerj-cs.586)
Supplement: Supplemental Information 1 — The YOLO object detection analysis and prediction models are in the Jupyter-Notebook file. The main script which starts the system and other files referenced with the main script is available in the Python file and the whole system is implemented in python programming language. The pretrained model of YOLOv4 is available at GitHub: https://github.com/AlexeyAB/darknet/wiki/YOLOv4-model-zoo. [file peerj-cs-07-586-s001.zip › System_Implementation/yolov4.cfg]

[net]
batch=64
subdivisions=8
# Training
#width=512
#height=512
width=608
height=608
channels=3
momentum=0.949
decay=0.0005
angle=0
saturation = 1.5
exposure = 1.5
hue=.1

learning_rate=0.0013
burn_in=1000
max_batches = 500500
policy=steps
steps=400000,450000
scales=.1,.1

#cutmix=1
mosaic=1

#:104x104 54:52x52 85:26x26 104:13x13 for 416

[convolutional]
batch_normalize=1
filters=32
size=3
stride=1
pad=1
activation=mish

# Downsample

[convolutional]
batch_normalize=1
filters=64
size=3
stride=2
pad=1
activation=mish

[convolutional]
batch_normalize=1
filters=64
size=1
stride=1
pad=1
activation=mish

[route]
layers = -2

[convolutional]
batch_normalize=1
filters=64
size=1
stride=1
pad=1
activation=mish

[convolutional]
batch_normalize=1
filters=32
size=1
stride=1
pad=1
activation=mish

[convolutional]
batch_normalize=1
filters=64
size=3
stride=1
pad=1
activation=mish

[shortcut]
from=-3
activation=linear

[convolutional]
batch_normalize=1
filters=64
size=1
stride=1
pad=1
activation=mish

[route]
layers = -1,-7

[convolutional]
batch_normalize=1
filters=64
size=1
stride=1
pad=1
activation=mish

# Downsample

[convolutional]
batch_normalize=1
filters=128
size=3
stride=2
pad=1
activation=mish

[convolutional]
batch_normalize=1
filters=64
size=1
stride=1
pad=1
activation=mish

[route]
layers = -2

[convolutional]
batch_normalize=1
filters=64
size=1
stride=1
pad=1
activation=mish

[convolutional]
batch_normalize=1
filters=64
size=1
stride=1
pad=1
activation=mish

[convolutional]
batch_normalize=1
filters=64
size=3
stride=1
pad=1
activation=mish

[shortcut]
from=-3
activation=linear

[convolutional]
batch_normalize=1
filters=64
size=1
stride=1
pad=1
activation=mish

[convolutional]
batch_normalize=1
filters=64
size=3
stride=1
pad=1
activation=mish

[shortcut]
from=-3
activation=linear

[convolutional]
batch_normalize=1
filters=64
size=1
stride=1
pad=1
activation=mish

[route]
layers = -1,-10

[convolutional]
batch_normalize=1
filters=128
size=1
stride=1
pad=1
activation=mish

# Downsample

[convolutional]
batch_normalize=1
filters=256
size=3
stride=2
pad=1
activation=mish

[convolutional]
batch_normalize=1
filters=128
size=1
stride=1
pad=1
activation=mish

[route]
layers = -2

[convolutional]
batch_normalize=1
filters=128
size=1
stride=1
pad=1
activation=mish

[convolutional]
batch_normalize=1
filters=128
size=1
stride=1
pad=1
activation=mish

[convolutional]
batch_normalize=1
filters=128
size=3
stride=1
pad=1
activation=mish

[shortcut]
from=-3
activation=linear

[convolutional]
batch_normalize=1
filters=128
size=1
stride=1
pad=1
activation=mish

[convolutional]
batch_normalize=1
filters=128
size=3
stride=1
pad=1
activation=mish

[shortcut]
from=-3
activation=linear

[convolutional]
batch_normalize=1
filters=128
size=1
stride=1
pad=1
activation=mish

[convolutional]
batch_normalize=1
filters=128
size=3
stride=1
pad=1
activation=mish

[shortcut]
from=-3
activation=linear

[convolutional]
batch_normalize=1
filters=128
size=1
stride=1
pad=1
activation=mish

[convolutional]
batch_normalize=1
filters=128
size=3
stride=1
pad=1
activation=mish

[shortcut]
from=-3
activation=linear


[convolutional]
batch_normalize=1
filters=128
size=1
stride=1
pad=1
activation=mish

[convolutional]
batch_normalize=1
filters=128
size=3
stride=1
pad=1
activation=mish

[shortcut]
from=-3
activation=linear

[convolutional]
batch_normalize=1
filters=128
size=1
stride=1
pad=1
activation=mish

[convolutional]
batch_normalize=1
filters=128
size=3
stride=1
pad=1
activation=mish

[shortcut]
from=-3
activation=linear

[convolutional]
batch_normalize=1
filters=128
size=1
stride=1
pad=1
activation=mish

[convolutional]
batch_normalize=1
filters=128
size=3
stride=1
pad=1
activation=mish

[shortcut]
from=-3
activation=linear

[convolutional]
batch_normalize=1
filters=128
size=1
stride=1
pad=1
activation=mish

[convolutional]
batch_normalize=1
filters=128
size=3
stride=1
pad=1
activation=mish

[shortcut]
from=-3
activation=linear

[convolutional]
batch_normalize=1
filters=128
size=1
stride=1
pad=1
activation=mish

[route]
layers = -1,-28

[convolutional]
batch_normalize=1
filters=256
size=1
stride=1
pad=1
activation=mish

# Downsample

[convolutional]
batch_normalize=1
filters=512
size=3
stride=2
pad=1
activation=mish

[convolutional]
batch_normalize=1
filters=256
size=1
stride=1
pad=1
activation=mish

[route]
layers = -2

[convolutional]
batch_normalize=1
filters=256
size=1
stride=1
pad=1
activation=mish

[convolutional]
batch_normalize=1
filters=256
size=1
stride=1
pad=1
activation=mish

[convolutional]
batch_normalize=1
filters=256
size=3
stride=1
pad=1
activation=mish

[shortcut]
from=-3
activation=linear


[convolutional]
batch_normalize=1
filters=256
size=1
stride=1
pad=1
activation=mish

[convolutional]
batch_normalize=1
filters=256
size=3
stride=1
pad=1
activation=mish

[shortcut]
from=-3
activation=linear


[convolutional]
batch_normalize=1
filters=256
size=1
stride=1
pad=1
activation=mish

[convolutional]
batch_normalize=1
filters=256
size=3
stride=1
pad=1
activation=mish

[shortcut]
from=-3
activation=linear


[convolutional]
batch_normalize=1
filters=256
size=1
stride=1
pad=1
activation=mish

[convolutional]
batch_normalize=1
filters=256
size=3
stride=1
pad=1
activation=mish

[shortcut]
from=-3
activation=linear


[convolutional]
batch_normalize=1
filters=256
size=1
stride=1
pad=1
activation=mish

[convolutional]
batch_normalize=1
filters=256
size=3
stride=1
pad=1
activation=mish

[shortcut]
from=-3
activation=linear


[convolutional]
batch_normalize=1
filters=256
size=1
stride=1
pad=1
activation=mish

[convolutional]
batch_normalize=1
filters=256
size=3
stride=1
pad=1
activation=mish

[shortcut]
from=-3
activation=linear


[convolutional]
batch_normalize=1
filters=256
size=1
stride=1
pad=1
activation=mish

[convolutional]
batch_normalize=1
filters=256
size=3
stride=1
pad=1
activation=mish

[shortcut]
from=-3
activation=linear

[convolutional]
batch_normalize=1
filters=256
size=1
stride=1
pad=1
activation=mish

[convolutional]
batch_normalize=1
filters=256
size=3
stride=1
pad=1
activation=mish

[shortcut]
from=-3
activation=linear

[convolutional]
batch_normalize=1
filters=256
size=1
stride=1
pad=1
activation=mish

[route]
layers = -1,-28

[convolutional]
batch_normalize=1
filters=512
size=1
stride=1
pad=1
activation=mish

# Downsample

[convolutional]
batch_normalize=1
filters=1024
size=3
stride=2
pad=1
activation=mish

[convolutional]
batch_normalize=1
filters=512
size=1
stride=1
pad=1
activation=mish

[route]
layers = -2

[convolutional]
batch_normalize=1
filters=512
size=1
stride=1
pad=1
activation=mish

[convolutional]
batch_normalize=1
filters=512
size=1
stride=1
pad=1
activation=mish

[convolutional]
batch_normalize=1
filters=512
size=3
stride=1
pad=1
activation=mish

[shortcut]
from=-3
activation=linear

[convolutional]
batch_normalize=1
filters=512
size=1
stride=1
pad=1
activation=mish

[convolutional]
batch_normalize=1
filters=512
size=3
stride=1
pad=1
activation=mish

[shortcut]
from=-3
activation=linear

[convolutional]
batch_normalize=1
filters=512
size=1
stride=1
pad=1
activation=mish

[convolutional]
batch_normalize=1
filters=512
size=3
stride=1
pad=1
activation=mish

[shortcut]
from=-3
activation=linear

[convolutional]
batch_normalize=1
filters=512
size=1
stride=1
pad=1
activation=mish

[convolutional]
batch_normalize=1
filters=512
size=3
stride=1
pad=1
activation=mish

[shortcut]
from=-3
activation=linear

[convolutional]
batch_normalize=1
filters=512
size=1
stride=1
pad=1
activation=mish

[route]
layers = -1,-16

[convolutional]
batch_normalize=1
filters=1024
size=1
stride=1
pad=1
activation=mish

##########################

[convolutional]
batch_normalize=1
filters=512
size=1
stride=1
pad=1
activation=leaky

[convolutional]
batch_normalize=1
size=3
stride=1
pad=1
filters=1024
activation=leaky

[convolutional]
batch_normalize=1
filters=512
size=1
stride=1
pad=1
activation=leaky

### SPP ###
[maxpool]
stride=1
size=5

[route]
layers=-2

[maxpool]
stride=1
size=9

[route]
layers=-4

[maxpool]
stride=1
size=13

[route]
layers=-1,-3,-5,-6
### End SPP ###

[convolutional]
batch_normalize=1
filters=512
size=1
stride=1
pad=1
activation=leaky

[convolutional]
batch_normalize=1
size=3
stride=1
pad=1
filters=1024
activation=leaky

[convolutional]
batch_normalize=1
filters=512
size=1
stride=1
pad=1
activation=leaky

[convolutional]
batch_normalize=1
filters=256
size=1
stride=1
pad=1
activation=leaky

[upsample]
stride=2

[route]
layers = 85

[convolutional]
batch_normalize=1
filters=256
size=1
stride=1
pad=1
activation=leaky

[route]
layers = -1, -3

[convolutional]
batch_normalize=1
filters=256
size=1
stride=1
pad=1
activation=leaky

[convolutional]
batch_normalize=1
size=3
stride=1
pad=1
filters=512
activation=leaky

[convolutional]
batch_normalize=1
filters=256
size=1
stride=1
pad=1
activation=leaky

[convolutional]
batch_normalize=1
size=3
stride=1
pad=1
filters=512
activation=leaky

[convolutional]
batch_normalize=1
filters=256
size=1
stride=1
pad=1
activation=leaky

[convolutional]
batch_normalize=1
filters=128
size=1
stride=1
pad=1
activation=leaky

[upsample]
stride=2

[route]
layers = 54

[convolutional]
batch_normalize=1
filters=128
size=1
stride=1
pad=1
activation=leaky

[route]
layers = -1, -3

[convolutional]
batch_normalize=1
filters=128
size=1
stride=1
pad=1
activation=leaky

[convolutional]
batch_normalize=1
size=3
stride=1
pad=1
filters=256
activation=leaky

[convolutional]
batch_normalize=1
filters=128
size=1
stride=1
pad=1
activation=leaky

[convolutional]
batch_normalize=1
size=3
stride=1
pad=1
filters=256
activation=leaky

[convolutional]
batch_normalize=1
filters=128
size=1
stride=1
pad=1
activation=leaky

##########################

[convolutional]
batch_normalize=1
size=3
stride=1
pad=1
filters=256
activation=leaky

[convolutional]
size=1
stride=1
pad=1
filters=255
activation=linear


[yolo]
mask = 0,1,2
anchors = 12, 16, 19, 36, 40, 28, 36, 75, 76, 55, 72, 146, 142, 110, 192, 243, 459, 401
classes=80
num=9
jitter=.3
ignore_thresh = .7
truth_thresh = 1
scale_x_y = 1.2
iou_thresh=0.213
cls_normalizer=1.0
iou_normalizer=0.07
iou_loss=ciou
nms_kind=greedynms
beta_nms=0.6
max_delta=5


[route]
layers = -4

[convolutional]
batch_normalize=1
size=3
stride=2
pad=1
filters=256
activation=leaky

[route]
layers = -1, -16

[convolutional]
batch_normalize=1
filters=256
size=1
stride=1
pad=1
activation=leaky

[convolutional]
batch_normalize=1
size=3
stride=1
pad=1
filters=512
activation=leaky

[convolutional]
batch_normalize=1
filters=256
size=1
stride=1
pad=1
activation=leaky

[convolutional]
batch_normalize=1
size=3
stride=1
pad=1
filters=512
activation=leaky

[convolutional]
batch_normalize=1
filters=256
size=1
stride=1
pad=1
activation=leaky

[convolutional]
batch_normalize=1
size=3
stride=1
pad=1
filters=512
activation=leaky

[convolutional]
size=1
stride=1
pad=1
filters=255
activation=linear


[yolo]
mask = 3,4,5
anchors = 12, 16, 19, 36, 40, 28, 36, 75, 76, 55, 72, 146, 142, 110, 192, 243, 459, 401
classes=80
num=9
jitter=.3
ignore_thresh = .7
truth_thresh = 1
scale_x_y = 1.1
iou_thresh=0.213
cls_normalizer=1.0
iou_normalizer=0.07
iou_loss=ciou
nms_kind=greedynms
beta_nms=0.6
max_delta=5


[route]
layers = -4

[convolutional]
batch_normalize=1
size=3
stride=2
pad=1
filters=512
activation=leaky

[route]
layers = -1, -37

[convolutional]
batch_normalize=1
filters=512
size=1
stride=1
pad=1
activation=leaky

[convolutional]
batch_normalize=1
size=3
stride=1
pad=1
filters=1024
activation=leaky

[convolutional]
batch_normalize=1
filters=512
size=1
stride=1
pad=1
activation=leaky

[convolutional]
batch_normalize=1
size=3
stride=1
pad=1
filters=1024
activation=leaky

[convolutional]
batch_normalize=1
filters=512
size=1
stride=1
pad=1
activation=leaky

[convolutional]
batch_normalize=1
size=3
stride=1
pad=1
filters=1024
activation=leaky

[convolutional]
size=1
stride=1
pad=1
filters=255
activation=linear


[yolo]
mask = 6,7,8
anchors = 12, 16, 19, 36, 40, 28, 36, 75, 76, 55, 72, 146, 142, 110, 192, 243, 459, 401
classes=80
num=9
jitter=.3
ignore_thresh = .7
truth_thresh = 1
random=1
scale_x_y = 1.05
iou_thresh=0.213
cls_normalizer=1.0
iou_normalizer=0.07
iou_loss=ciou
nms_kind=greedynms
beta_nms=0.6
max_delta=5
