# Supplementary material for: An amalgamation of YOLOv4 and XGBoost for next-gen smart traffic management system
Source: PeerJ Comput Sci. 2021 Jun 18;7:e586. doi: 10.7717/peerj-cs.586 (PMC8237335; doi:10.7717/peerj-cs.586)
Supplement: Supplemental Information 1 — The YOLO object detection analysis and prediction models are in the Jupyter-Notebook file. The main script which starts the system and other files referenced with the main script is available in the Python file and the whole system is implemented in python programming language. The pretrained model of YOLOv4 is available at GitHub: https://github.com/AlexeyAB/darknet/wiki/YOLOv4-model-zoo. [file peerj-cs-07-586-s001.zip › System_Implementation/main_script.py]

"""
Description
@file dynamicTrafficManagement.py
The dataset for this model is taken from the Vadodara City,

This file calculate the density of the traffic and set the value of the timer
for each four lane
"""

"""
# Import statements #
"""
import cv2
import numpy as np
from sklearn.externals import joblib
from threading import *
import time
import yolo_main
from flask import Flask, render_template, Response
import boltiot
from boltiot import Bolt

app = Flask(__name__)

@app.route('/')
def index():
    return render_template('index.html')

# importing linearRegression model pickle file#
model = joblib.load("xgboost_trained.pickle")

# Calculating the frame number from the given time as an argument#
def calcFrame(x, y):
    frame_time = int((x * 60 + y) * 35)
    return frame_time


def process(frame):
    vidClone = frame.copy()
    print("entered for processing")
    #Finding the roi#
    roi=np.zeros((frame.shape[0],frame.shape[1]),"uint8")
    cv2.rectangle(roi, (62, 60), (242, 180), 255, -1)
    frame=cv2.bitwise_and(frame,frame,mask=roi)

    #Yolo Logic#
    start=time.time()
    num=yolo_main.detect(frame)
    end=time.time()
    print("time taken for detection",end-start)
    print("detected vehicles",num)
    arr=np.array(num)
    arr=arr.reshape(-1,1)

    #Obtaining the time#
    
    _time = int(model.predict(arr)*0.58)
    
    
    if _time<30 and num<1:
        _time=30
        print("time not predicted default has been set")
    print("predicted time is",_time)

    
    print("completed processing")
    return int(_time)

#Main function for input and output displaying#

def get_frame():

    api_key = "xxxxxxx"
    device_id  = "xxxxxxx"
    mybolt = Bolt(api_key, device_id)
    response = mybolt.isOnline()
    print(response)

    refIm = cv2.imread("refFrame.jpg")
    vid1 = cv2.VideoCapture('TrafficDataSet.mp4')
    vid2 = cv2.VideoCapture('TrafficDataSet.mp4')
    vid3 = cv2.VideoCapture('TrafficDataSet.mp4')
    vid4 = cv2.VideoCapture('TrafficDataSet.mp4')
    #temp = np.zeros(((vid1.read())[1].shape[0],(vid1.read())[1].shape[1]),"uint8")
    _, frame1 = vid2.read()
    temp = np.zeros(frame1.shape,"uint8")
    timer = temp.copy()
    index=0
    li=[[2,37],[2,52],[4,1],[8,51],[10,8],[11,8],[12,21],[14,6],[15,34]]

    red_img=cv2.imread("traffic_lights/red.png")
    yellow_img=cv2.imread("traffic_lights/yellow.png")
    green_img=cv2.imread("traffic_lights/green.png")

    #------------_DEBUG3-------------------#
    red_img=cv2.resize(red_img,(100,200),None)
    yellow_img=cv2.resize(yellow_img,(100,200),None)
    green_img=cv2.resize(green_img,(100,200),None)

    while True:
        # setting the video frame for different lanes#
        #For lane1 #

        lane1_start_time = calcFrame(li[index][0],li[index][1] )
        vid1.set(1, lane1_start_time)
        _, frame1 = vid1.read()
        
        
        index=(index+1)%9
        #For lane2 #
        lane2_start_time = calcFrame(li[index][0],li[index][1])
        vid2.set(1, lane2_start_time)
        _, frame2 = vid2.read()

        index=(index+1)%9
        #For lane3#
        lane3_start_time = calcFrame(li[index][0],li[index][1])
        vid3.set(1, lane3_start_time)
        _, frame3 = vid3.read()

        index=(index+1)%9
        #For lane4#
        lane4_start_time = calcFrame(li[index][0],li[index][1])
        vid4.set(1, lane4_start_time)
        _, frame4 = vid4.read()

        index=(index+1)%9
        # display window. fWin is the final Video#
        st0 = np.hstack((temp, frame1, temp))
        st1 = np.hstack((frame4, timer, frame2))
        st2 = np.hstack((temp, frame3, temp))
        fWin = np.vstack((st0, st1, st2))

        #------------DEBUG1-----------#
        print(temp.shape,st0.shape,red_img.shape)
        next_predected_time = 0
        if next_predected_time == 0:
            predected_time = int(process(frame1))
        else:
            predected_time = int(next_predected_time)

        #print("predicted time is",predected_time)
        t0 = time.time()
        mybolt.digitalWrite(0,'LOW')
        print("frame 1")
        while (time.time()-t0<=predected_time):
            rem_time=predected_time-(time.time()-t0)
            ret1, frame1 = vid1.read()
            st0 = np.hstack((temp, frame1, temp))
            st1 = np.hstack((frame4, timer, frame2))
            st2 = np.hstack((temp, frame3, temp))

            if rem_time<7:
                testing = np.hstack((yellow_img,red_img,red_img,red_img))
            else:
                testing = np.hstack((green_img,red_img,red_img,red_img))

              #------------DEBUG2-----------#
            
            testing=cv2.resize(testing,(st0.shape[1],st0.shape[0]+200),None)

            fWin = np.vstack((st0,st1,st2,testing))
            x, y = int(fWin.shape[0] / 2) + 50, int(fWin.shape[1] / 2) - 80
            cv2.putText(fWin, 'Green Window for Lane 1:', (x-280, y-50), cv2.FONT_HERSHEY_PLAIN, 1.0, (0, 255, 0))
            cv2.putText(fWin, str(int(rem_time)), (x - 200, y), cv2.FONT_HERSHEY_DUPLEX, 1.0, (0, 0, 255))


            imgencode=cv2.imencode('.jpg',fWin)[1]
            stringData=imgencode.tostring()
            yield (b'--frame\r\n'b'Content-Type: text/plain\r\n\r\n'+stringData+b'\r\n')


            #cv2.imshow("frame", fWin)
            #cv2.waitKey(1)
            
            if int(rem_time)==5:
                print("processing frame 2")
                next_predected_time=(process(frame2))

        predected_time=next_predected_time

        mybolt.digitalWrite(0,'HIGH')
        mybolt.digitalWrite(1,'LOW')
        #For Frame2#
        t0 = time.time()
        next_predected_time = 0
        print("frame 2")
        while (time.time() - t0 <= predected_time):
            rem_time = predected_time - (time.time() - t0)
            ret2, frame2 = vid2.read()
            st0 = np.hstack((temp, frame1, temp))
            st1 = np.hstack((frame4, timer, frame2))
            st2 = np.hstack((temp, frame3, temp))
            

            #-- Traffic Lights --#
            if rem_time<7:
                testing = np.hstack((red_img,yellow_img,red_img,red_img))
            else:
                testing = np.hstack((red_img,green_img,red_img,red_img))

            
            testing=cv2.resize(testing,(st0.shape[1],st0.shape[0]+200),None)
            fWin = np.vstack((st0,st1,st2,testing))
            x, y = int(fWin.shape[0] / 2) + 50, int(fWin.shape[1] / 2) - 80
            cv2.putText(fWin, 'Green Window for Lane 2:', (x - 280, y - 50), cv2.FONT_HERSHEY_PLAIN, 1.0, (0, 255, 0))
            cv2.putText(fWin, str(int(rem_time)), (x - 200, y), cv2.FONT_HERSHEY_DUPLEX, 1.0, (0, 0, 255))

            
            imgencode=cv2.imencode('.jpg',fWin)[1]
            stringData=imgencode.tostring()
            yield (b'--frame\r\n'b'Content-Type: text/plain\r\n\r\n'+stringData+b'\r\n')

            
            if int(rem_time) == 5:
                print("processing frame3")
                next_predected_time = (process(frame3))

        predected_time=next_predected_time

        mybolt.digitalWrite(1,'HIGH')
        mybolt.digitalWrite(2,'LOW')
        #For Frame3#
        t0 = time.time()
        next_predected_time = 0
        print("frame 3")
        while (time.time() - t0 <= predected_time):

            rem_time = predected_time - (time.time() - t0)
            ret2, frame3 = vid3.read()
            st0 = np.hstack((temp, frame1, temp))
            st1 = np.hstack((frame4, timer, frame2))
            st2 = np.hstack((temp, frame3, temp))

            if rem_time<7:
                testing = np.hstack((red_img,red_img,yellow_img,red_img))
            else:
                testing = np.hstack((red_img,red_img,green_img,red_img))

            testing=cv2.resize(testing,(st0.shape[1],st0.shape[0]+200),None)
            fWin = np.vstack((st0, st1, st2,testing))
            x, y = int(fWin.shape[0] / 2) + 50, int(fWin.shape[1] / 2) - 80
            cv2.putText(fWin, 'Green Window for Lane 3:', (x - 280, y - 50), cv2.FONT_HERSHEY_PLAIN, 1.0, (0, 255, 0))
            cv2.putText(fWin, str(int(rem_time)), (x - 200, y), cv2.FONT_HERSHEY_DUPLEX, 1.0, (0, 0, 255))

            imgencode=cv2.imencode('.jpg',fWin)[1]
            stringData=imgencode.tostring()
            yield (b'--frame\r\n'b'Content-Type: text/plain\r\n\r\n'+stringData+b'\r\n')

            
            if int(rem_time) == 5:
                print("processing frame4")
                next_predected_time = process(frame4)

        predected_time=next_predected_time
        mybolt.digitalWrite(2,'HIGH')
        mybolt.digitalWrite(3,'LOW')
        #For Frame4#
        t0 = time.time()
        next_predected_time = 0
        print("frame 4")
        while (time.time() - t0 <= predected_time):
            rem_time = predected_time - (time.time() - t0)
            ret2, frame4 = vid4.read()
            st0 = np.hstack((temp, frame1, temp))
            st1 = np.hstack((frame4, timer, frame2))
            st2 = np.hstack((temp, frame3, temp))
            if rem_time<7:
                testing = np.hstack((red_img,red_img,red_img,yellow_img))
            else:
                testing = np.hstack((red_img,red_img,red_img,green_img))

            testing=cv2.resize(testing,(st0.shape[1],st0.shape[0]+200),None)
            fWin = np.vstack((st0, st1, st2,testing))
            x, y = int(fWin.shape[0] / 2) + 50, int(fWin.shape[1] / 2) - 80
            cv2.putText(fWin, 'Green Window for Lane 4:', (x - 280, y - 50), cv2.FONT_HERSHEY_PLAIN, 1.0, (0, 255, 0))
            cv2.putText(fWin, str(int(rem_time)), (x - 200, y), cv2.FONT_HERSHEY_DUPLEX, 1.0, (0, 0, 255))

            imgencode=cv2.imencode('.jpg',fWin)[1]
            stringData=imgencode.tostring()
            yield (b'--frame\r\n'b'Content-Type: text/plain\r\n\r\n'+stringData+b'\r\n')

            rem_time = predected_time - (time.time() - t0)
            if int(rem_time) == 5:
                print("processing frame 1")
                next_predected_time = process(frame1)
        mybolt.digitalWrite(3,'HIGH')
        
@app.route('/calc')
def calc():
     return Response(get_frame(),mimetype='multipart/x-mixed-replace; boundary=frame')

if __name__ == '__main__':
    app.run(host='localhost', debug=True, threaded=True)
