# Supplementary material for: An amalgamation of YOLOv4 and XGBoost for next-gen smart traffic management system
Source: PeerJ Comput Sci. 2021 Jun 18;7:e586. doi: 10.7717/peerj-cs.586 (PMC8237335; doi:10.7717/peerj-cs.586)
Supplement: Supplemental Information 1 — The YOLO object detection analysis and prediction models are in the Jupyter-Notebook file. The main script which starts the system and other files referenced with the main script is available in the Python file and the whole system is implemented in python programming language. The pretrained model of YOLOv4 is available at GitHub: https://github.com/AlexeyAB/darknet/wiki/YOLOv4-model-zoo. [file peerj-cs-07-586-s001.zip › System_Implementation/.github/workflows/pythonapp.yml]

name: Python application

on: [push]

jobs:
  build:

    runs-on: ubuntu-latest

    steps:
    - uses: actions/checkout@v1
    - name: Set up Python 3.7
      uses: actions/setup-python@v1
      with:
        python-version: 3.7
    - name: Install dependencies
      run: |
        python -m pip install --upgrade pip
        pip install -r requirements.txt
    - name: Lint with flake8
      run: |
        pip install flake8
        # stop the build if there are Python syntax errors or undefined names
        flake8 . --count --select=E9,F63,F7,F82 --show-source --statistics
        # exit-zero treats all errors as warnings. The GitHub editor is 127 chars wide
        flake8 . --count --exit-zero --max-complexity=10 --max-line-length=127 --statistics
    - name: Test with pytest
      run: |
        pip install pytest
        pytest
