# Supplementary material for: An amalgamation of YOLOv4 and XGBoost for next-gen smart traffic management system
Source: PeerJ Comput Sci. 2021 Jun 18;7:e586. doi: 10.7717/peerj-cs.586 (PMC8237335; doi:10.7717/peerj-cs.586)
Supplement: Supplemental Information 2 — The information of features that are count of vehicles and precipitation details along with the output value of prediction time. [file peerj-cs-07-586-s002.csv]

CAR	BUS/TRUCK	BIKE	RAIN NO	RAIN YES	PRE_TIME
2	6	8	0	1	10
10	3	4	0	1	10
10	4	9	0	1	10
5	2	8	0	1	10
2	0	7	1	0	10
4	3	5	1	0	10
3	3	9	1	0	10
8	1	6	0	1	10
1	0	1	0	1	10
6	4	5	0	1	10
3	2	7	1	0	10
2	3	2	1	0	10
2	1	5	1	0	10
1	0	1	0	1	15
1	0	5	1	0	15
1	0	1	0	1	15
1	0	1	0	1	15
1	0	5	1	0	15
1	0	5	1	0	15
2	5	4	1	0	20
0	1	5	0	1	20
6	1	4	1	0	20
2	1	5	1	0	20
3	0	4	0	1	20
2	4	2	0	1	20
5	5	6	1	0	20
4	0	4	0	1	20
0	2	4	1	0	20
3	1	3	1	0	20
7	5	6	1	0	20
8	5	2	1	0	20
0	0	6	0	1	20
0	0	6	0	1	20
4	5	6	0	1	20
8	9	4	0	1	20
3	1	3	1	0	20
0	2	4	1	0	20
5	0	1	0	1	20
2	5	6	1	0	20
3	0	9	0	1	20
2	5	1	1	0	20
11	5	9	1	0	20
3	5	9	1	0	20
9	2	8	0	1	20
2	1	5	1	0	20
9	1	0	1	0	20
6	4	5	1	0	20
1	4	8	0	1	20
5	3	3	1	0	20
5	2	0	0	1	20
1	2	1	0	1	20
5	1	7	1	0	20
5	5	1	0	1	20
7	5	7	1	0	20
0	2	4	1	0	20
7	0	5	1	0	20
5	0	7	1	0	20
5	5	4	1	0	20
10	0	9	1	0	20
4	5	5	1	0	20
7	9	1	1	0	20
1	1	1	1	0	20
3	1	8	1	0	20
5	0	7	1	0	20
8	5	0	0	1	20
3	1	3	1	0	20
1	1	7	0	1	20
1	2	8	1	0	25
0	1	9	0	1	25
3	1	5	1	0	25
0	2	5	1	0	25
6	1	4	1	0	25
2	2	1	1	0	25
3	1	5	1	0	25
2	3	1	1	0	25
4	0	4	0	1	25
2	3	2	1	0	25
5	1	0	1	0	25
2	3	2	1	0	25
1	2	8	1	0	25
3	1	5	1	0	25
0	1	9	0	1	25
5	1	0	1	0	25
2	3	1	1	0	25
0	2	5	1	0	25
2	3	2	1	0	25
2	2	1	1	0	25
0	2	5	1	0	25
3	5	3	1	0	30
8	2	15	1	0	30
4	2	9	1	0	30
2	2	4	1	0	30
10	0	5	0	1	30
7	3	7	1	0	30
9	6	8	0	1	30
8	1	6	1	0	30
5	3	8	1	0	30
1	2	10	1	0	30
6	5	6	1	0	30
8	2	5	1	0	30
9	2	5	1	0	30
11	1	5	1	0	30
5	3	5	0	1	30
2	3	7	1	0	30
3	6	6	1	0	30
5	4	5	0	1	30
5	5	2	1	0	30
3	2	5	1	0	30
2	2	5	1	0	30
2	3	4	0	1	30
2	1	11	0	1	30
6	0	8	1	0	30
5	6	7	1	0	30
1	5	1	1	0	30
2	5	6	1	0	30
6	0	3	0	1	30
4	2	6	1	0	30
2	1	5	1	0	30
2	5	9	1	0	30
2	3	4	0	1	30
6	6	5	1	0	30
2	3	5	1	0	30
2	0	1	1	0	30
2	1	20	1	0	30
9	3	5	1	0	30
1	2	4	0	1	30
6	2	4	0	1	30
6	2	4	0	1	30
0	2	5	1	0	30
7	1	2	0	1	30
4	4	3	1	0	30
5	2	1	0	1	30
5	2	15	1	0	30
6	0	6	1	0	30
8	4	2	0	1	30
2	5	5	0	1	30
1	3	6	0	1	30
2	1	11	0	1	30
6	5	5	0	1	30
1	1	5	1	0	30
5	1	6	1	0	30
4	2	4	1	0	30
9	3	2	0	1	30
8	3	15	0	1	30
3	0	4	0	1	30
8	1	2	1	0	30
4	5	5	1	0	30
2	2	5	1	0	30
3	5	5	1	0	30
9	5	0	0	1	30
2	4	5	1	0	30
5	6	8	0	1	30
3	4	8	1	0	30
11	3	5	1	0	30
10	4	4	1	0	30
4	4	3	1	0	30
2	6	8	1	0	30
4	4	4	1	0	30
1	3	6	1	0	30
5	1	5	1	0	30
5	3	5	1	0	30
5	4	6	0	1	30
7	3	5	0	1	30
5	3	2	1	0	30
6	2	9	1	0	30
7	3	6	1	0	30
4	6	7	0	1	30
3	1	6	0	1	30
2	1	11	0	1	30
6	2	4	1	0	30
6	3	4	1	0	30
5	3	6	1	0	30
10	3	5	0	1	30
2	2	8	1	0	30
2	3	7	0	1	30
2	2	9	0	1	30
2	3	2	1	0	30
5	5	1	1	0	30
2	1	11	0	1	30
2	9	5	0	1	30
2	2	0	1	0	30
5	0	6	1	0	30
2	0	10	0	1	30
2	4	4	1	0	30
5	5	6	1	0	30
2	2	8	1	0	30
3	4	1	0	1	30
1	2	4	0	1	30
8	6	8	0	1	30
8	1	8	0	1	30
9	3	2	1	0	30
2	2	3	1	0	30
5	2	2	0	1	30
6	0	8	1	0	30
3	1	5	1	0	30
5	5	0	1	0	30
1	3	6	1	0	30
4	4	3	1	0	30
5	2	4	0	1	30
1	3	4	1	0	30
6	0	8	1	0	30
6	2	6	0	1	30
1	3	9	1	0	30
6	2	3	1	0	30
4	4	3	1	0	30
6	3	8	1	0	30
1	5	2	0	1	30
5	5	4	0	1	30
2	2	3	1	0	30
4	2	9	0	1	30
2	1	8	0	1	30
4	6	9	1	0	30
10	5	1	0	1	30
5	5	1	0	1	30
5	4	1	0	1	30
2	1	8	1	0	30
2	5	6	0	1	30
2	5	5	1	0	30
5	0	7	1	0	30
2	4	9	1	0	30
5	3	7	1	0	30
1	3	6	1	0	30
4	5	6	1	0	30
5	3	5	1	0	30
3	4	1	0	1	30
3	2	9	1	0	30
9	2	6	1	0	30
6	5	5	0	1	30
1	2	7	0	1	30
10	3	7	0	1	30
7	6	6	1	0	30
2	3	5	1	0	30
2	2	5	1	0	30
8	2	5	0	1	30
1	3	6	1	0	30
5	2	5	1	0	30
3	2	5	1	0	30
6	2	3	1	0	30
2	1	8	0	1	30
2	2	5	1	0	30
2	0	7	0	1	35
5	3	6	1	0	35
5	0	8	0	1	35
2	2	4	1	0	35
1	3	6	1	0	35
2	0	7	0	1	35
5	2	4	0	1	35
6	3	8	1	0	35
2	4	5	1	0	35
3	4	3	1	0	35
3	4	3	1	0	35
1	4	2	1	0	35
6	1	3	1	0	35
5	2	4	0	1	35
6	3	8	1	0	35
6	1	3	1	0	35
5	0	8	0	1	35
2	2	4	1	0	35
6	1	3	1	0	35
6	3	8	1	0	35
3	4	3	1	0	35
5	2	4	0	1	35
2	4	5	1	0	35
3	4	3	1	0	35
3	4	3	1	0	35
8	0	8	1	0	35
3	2	0	0	1	35
1	4	2	1	0	35
1	3	6	1	0	35
9	1	5	0	1	40
2	3	3	1	0	40
9	2	6	1	0	40
9	2	6	1	0	40
2	5	5	1	0	40
5	2	2	0	1	40
2	1	6	0	1	40
7	3	5	0	1	40
5	4	1	0	1	40
6	2	3	1	0	40
8	0	1	1	0	40
3	0	3	1	0	40
1	5	9	1	0	40
2	5	8	0	1	40
5	0	9	1	0	40
4	2	10	1	0	40
1	1	15	1	0	40
6	2	1	1	0	40
5	2	6	0	1	40
1	5	9	1	0	40
2	4	7	1	0	40
7	2	4	1	0	40
10	0	2	1	0	40
8	2	0	1	0	40
7	0	6	1	0	40
6	5	7	0	1	40
0	1	5	0	1	40
5	3	3	1	0	40
2	4	4	1	0	40
8	3	2	0	1	40
7	2	0	1	0	40
2	2	8	0	1	40
10	3	4	1	0	40
1	4	15	1	0	40
2	4	4	1	0	40
2	4	6	1	0	40
5	5	3	1	0	40
4	0	9	1	0	40
2	3	4	0	1	40
2	3	4	0	1	40
2	5	4	0	1	40
8	0	9	0	1	40
5	3	7	1	0	40
8	0	1	1	0	40
1	5	3	0	1	40
5	3	7	1	0	40
2	5	4	1	0	40
10	2	1	1	0	40
12	3	4	1	0	40
5	2	2	0	1	40
8	2	4	1	0	40
2	5	5	1	0	40
2	4	9	1	0	40
5	2	5	0	1	40
2	1	4	1	0	40
6	2	8	1	0	40
3	1	2	0	1	40
5	3	5	1	0	40
5	5	3	1	0	40
3	5	8	1	0	40
2	2	8	0	1	40
5	5	6	1	0	40
1	5	9	1	0	40
8	5	5	0	1	40
5	6	9	1	0	40
4	3	3	1	0	40
5	3	5	1	0	40
2	4	4	1	0	40
2	4	9	1	0	40
5	3	3	1	0	40
7	2	0	1	0	40
5	0	5	1	0	40
1	6	4	1	0	40
5	2	5	0	1	40
2	5	4	1	0	40
7	2	4	1	0	40
2	4	8	0	1	40
3	4	8	1	0	40
5	4	1	0	1	40
6	6	3	1	0	40
5	2	2	0	1	40
2	5	4	1	0	40
9	4	6	0	1	40
5	1	5	0	1	40
7	2	4	0	1	40
2	3	2	1	0	40
2	2	3	1	0	40
11	1	8	1	0	40
9	1	5	0	1	40
6	1	3	1	0	40
2	3	3	1	0	40
4	1	9	1	0	40
8	0	8	1	0	40
7	1	1	0	1	40
2	2	5	0	1	40
5	5	6	1	0	40
2	3	6	1	0	40
5	2	5	1	0	40
3	4	20	1	0	40
5	1	5	1	0	40
12	3	2	0	1	40
11	5	10	1	0	40
6	3	5	0	1	40
2	5	6	0	1	40
9	6	3	0	1	40
7	3	8	1	0	40
1	5	9	1	0	40
3	4	3	1	0	40
1	3	6	1	0	40
7	2	0	1	0	40
9	6	2	0	1	40
5	0	9	1	0	40
2	2	4	1	0	40
5	3	5	0	1	40
6	5	4	1	0	40
6	5	4	0	1	40
2	0	7	0	1	40
2	5	9	0	1	40
1	5	8	1	0	40
1	5	6	0	1	40
5	5	8	1	0	40
6	2	3	1	0	40
1	9	4	0	1	40
2	6	6	1	0	40
6	5	15	0	1	40
1	2	3	0	1	40
7	3	2	0	1	40
2	3	1	1	0	40
4	0	5	1	0	40
8	2	7	0	1	40
2	3	4	0	1	40
12	2	0	1	0	40
2	1	8	0	1	40
7	3	7	0	1	40
3	2	5	1	0	40
8	2	7	1	0	40
7	0	3	1	0	40
1	0	5	1	0	40
10	5	7	1	0	40
2	1	8	0	1	40
5	5	4	1	0	40
5	4	6	0	1	40
3	1	5	1	0	40
5	2	9	0	1	40
5	3	3	0	1	40
9	0	5	0	1	40
6	6	6	1	0	40
4	4	7	1	0	40
5	2	8	0	1	40
0	6	4	1	0	40
0	4	4	0	1	40
6	5	6	0	1	40
7	2	4	0	1	40
5	3	3	1	0	40
3	0	9	1	0	40
6	5	1	1	0	40
5	6	6	1	0	40
7	0	6	1	0	40
9	2	4	0	1	40
1	3	7	0	1	40
5	3	3	1	0	40
7	2	1	0	1	40
5	5	6	1	0	40
4	3	8	0	1	40
2	4	7	1	0	40
7	2	4	0	1	40
2	5	6	0	1	40
3	4	3	1	0	40
8	5	8	0	1	40
5	0	8	1	0	40
7	2	3	1	0	40
3	3	9	0	1	45
1	5	6	0	1	45
4	3	8	0	1	45
6	2	6	1	0	45
4	4	7	1	0	45
5	5	2	1	0	45
5	1	2	0	1	45
5	0	8	1	0	45
6	3	5	0	1	45
5	3	5	1	0	45
1	3	9	1	0	45
6	2	6	0	1	45
2	6	6	1	0	45
5	5	8	1	0	45
7	1	1	0	1	45
8	1	8	0	1	45
5	5	1	0	1	45
5	3	4	1	0	45
12	1	3	1	0	45
9	0	4	1	0	45
4	2	9	0	1	45
11	1	5	1	0	45
5	0	8	1	0	45
6	3	5	0	1	45
1	3	9	1	0	45
5	1	2	0	1	45
6	2	6	0	1	45
7	1	1	0	1	45
3	3	9	0	1	45
6	2	6	1	0	45
8	1	8	0	1	45
5	5	1	0	1	45
6	2	6	1	0	45
5	3	4	1	0	45
5	5	2	1	0	45
5	1	2	0	1	45
5	3	5	1	0	45
9	0	4	1	0	45
1	3	9	1	0	45
7	1	1	0	1	45
5	5	8	1	0	45
6	3	5	0	1	45
2	6	6	1	0	45
4	2	9	0	1	45
6	2	6	0	1	45
10	0	2	1	0	50
11	2	4	1	0	50
5	5	1	1	0	50
7	3	0	0	1	50
6	0	3	0	1	50
8	2	7	1	0	50
6	4	7	1	0	50
5	2	4	1	0	50
8	5	7	1	0	50
7	3	0	0	1	50
1	6	3	1	0	50
4	1	2	1	0	50
8	3	5	0	1	50
4	6	1	0	1	50
9	4	8	0	1	50
4	6	1	0	1	50
9	1	5	0	1	50
10	0	6	0	1	50
6	0	3	0	1	50
6	6	6	0	1	50
5	3	5	1	0	50
8	5	7	1	0	50
9	1	5	0	1	50
4	4	6	1	0	50
10	0	6	0	1	50
4	5	6	1	0	50
8	3	4	0	1	50
6	2	1	1	0	50
6	0	3	0	1	50
5	3	5	1	0	50
6	5	4	1	0	50
10	0	6	0	1	50
12	2	0	1	0	50
1	6	3	1	0	50
12	2	0	1	0	50
6	5	8	0	1	50
9	2	6	1	0	50
6	5	4	1	0	50
7	2	4	1	0	50
5	5	3	1	0	50
7	3	0	0	1	50
5	0	8	0	1	50
0	6	9	0	1	50
6	4	7	1	0	50
8	2	7	1	0	50
4	6	1	0	1	50
5	3	5	1	0	50
5	3	5	1	0	50
2	2	1	1	0	50
9	1	5	0	1	50
4	6	1	0	1	50
8	0	20	1	0	50
6	5	5	1	0	50
6	5	4	0	1	50
1	6	3	1	0	50
1	6	3	1	0	50
6	5	5	1	0	50
6	5	4	0	1	50
0	2	5	1	0	50
4	5	6	1	0	50
7	3	2	0	1	50
9	1	5	0	1	50
5	3	3	1	0	50
8	0	10	1	0	50
9	2	6	1	0	50
9	2	6	1	0	50
8	5	2	1	0	50
1	0	5	1	0	50
8	0	10	1	0	50
9	1	5	0	1	50
9	2	6	1	0	50
7	3	2	0	1	50
8	5	2	1	0	50
3	2	0	0	1	50
9	3	5	1	0	50
5	5	1	1	0	50
10	0	6	0	1	50
1	4	4	0	1	50
4	6	5	0	1	50
8	2	1	0	1	50
6	0	1	1	0	50
2	2	1	1	0	50
8	0	1	1	0	50
9	6	4	0	1	50
8	3	5	0	1	50
5	3	5	0	1	50
4	0	3	1	0	50
6	2	6	0	1	50
3	2	6	1	0	50
2	6	5	1	0	50
8	4	1	1	0	50
4	3	6	1	0	50
2	5	0	0	1	50
3	5	9	0	1	50
7	4	5	1	0	50
6	2	9	0	1	50
3	3	5	1	0	50
6	5	8	1	0	50
8	2	4	0	1	50
5	2	4	0	1	50
2	0	5	1	0	50
5	2	10	0	1	50
5	3	4	1	0	50
1	2	6	1	0	50
0	5	6	0	1	50
6	3	1	0	1	50
5	0	3	0	1	50
5	4	5	1	0	50
6	1	10	1	0	50
6	3	1	1	0	50
1	4	11	0	1	50
5	5	5	1	0	50
0	3	7	1	0	50
0	2	11	1	0	50
2	3	8	1	0	50
2	5	6	1	0	50
2	5	3	0	1	50
2	3	4	0	1	50
2	6	2	0	1	50
4	9	5	0	1	50
12	2	0	1	0	50
4	3	0	0	1	50
2	2	7	1	0	50
1	3	2	0	1	50
7	6	20	1	0	50
9	5	0	0	1	50
0	6	2	1	0	50
2	3	4	1	0	50
3	2	10	1	0	50
8	2	7	0	1	55
7	6	6	1	0	55
11	2	4	1	0	55
7	3	7	1	0	55
4	5	5	1	0	55
2	5	8	1	0	55
4	5	6	0	1	55
4	6	9	1	0	55
8	2	4	1	0	55
6	5	2	1	0	55
9	3	2	1	0	55
5	5	4	0	1	55
7	3	7	1	0	55
9	3	2	1	0	55
8	2	7	0	1	55
8	2	4	1	0	55
4	5	6	0	1	55
7	3	7	1	0	55
8	2	4	1	0	55
2	5	8	1	0	55
6	5	8	0	1	55
3	5	8	1	0	55
11	2	4	1	0	55
4	6	9	1	0	55
5	5	4	0	1	55
7	6	6	1	0	55
6	5	8	0	1	55
4	5	5	1	0	55
5	5	4	0	1	55
3	6	4	1	0	60
4	1	3	1	0	60
8	5	1	1	0	60
0	2	6	1	0	60
5	3	8	0	1	60
0	0	2	1	0	60
5	1	6	0	1	60
1	4	2	1	0	60
5	1	15	0	1	60
2	4	1	0	1	60
0	5	3	1	0	60
2	5	0	0	1	60
9	0	6	1	0	60
7	0	6	1	0	60
2	3	8	1	0	60
3	6	5	0	1	60
5	6	8	1	0	60
0	0	6	0	1	60
7	3	1	1	0	60
0	6	9	0	1	60
8	0	4	0	1	60
2	5	4	1	0	60
8	5	5	0	1	60
5	1	0	1	0	60
1	0	8	1	0	60
2	5	6	0	1	60
5	1	2	0	1	60
5	6	8	0	1	60
5	9	2	1	0	60
6	5	2	1	0	60
3	6	5	0	1	60
10	5	1	0	1	60
2	2	6	0	1	60
8	5	1	1	0	60
1	3	8	0	1	60
6	4	7	1	0	60
5	3	8	0	1	60
5	0	5	1	0	60
5	5	5	1	0	60
0	3	4	1	0	60
10	4	5	0	1	60
10	5	3	1	0	60
7	3	4	0	1	60
8	2	0	1	0	60
8	5	5	0	1	60
6	4	4	1	0	60
1	2	2	1	0	60
1	5	1	1	0	60
5	4	2	0	1	60
5	1	15	0	1	60
5	5	2	0	1	60
3	2	3	0	1	60
7	5	6	0	1	60
5	2	0	1	0	60
1	1	1	1	0	60
10	5	3	1	0	60
10	5	1	0	1	60
6	0	1	0	1	60
6	6	6	1	0	60
7	5	6	0	1	60
0	6	9	0	1	60
1	3	4	1	0	60
2	3	8	0	1	60
4	5	2	0	1	60
8	5	5	0	1	60
5	3	9	1	0	60
5	4	2	1	0	60
6	2	9	0	1	60
9	3	9	1	0	60
2	4	0	0	1	60
10	5	1	0	1	60
1	5	2	1	0	60
7	5	6	0	1	60
5	1	15	0	1	60
6	5	5	1	0	60
6	6	6	1	0	60
2	5	9	0	1	60
8	5	1	1	0	60
6	3	4	1	0	60
3	5	8	1	0	60
8	6	8	1	0	60
5	3	8	0	1	60
1	5	7	1	0	60
3	6	5	0	1	60
9	5	4	0	1	60
2	4	5	1	0	60
6	5	4	1	0	60
2	5	6	0	1	60
7	4	4	1	0	60
8	2	1	0	1	60
8	4	7	0	1	65
10	3	7	0	1	65
9	3	9	1	0	65
2	5	6	0	1	65
8	4	7	0	1	65
2	5	6	0	1	65
10	3	7	0	1	65
9	3	9	1	0	65
8	4	7	0	1	65
0	1	5	0	1	70
5	5	2	1	0	70
8	5	20	1	0	70
5	6	11	0	1	70
9	6	4	1	0	70
6	2	7	1	0	70
5	6	11	0	1	70
4	0	6	1	0	70
2	6	2	0	1	70
2	5	3	0	1	70
5	1	1	0	1	70
3	5	1	0	1	70
5	9	2	1	0	70
8	0	4	1	0	70
7	2	4	1	0	70
8	5	5	0	1	70
2	0	0	1	0	70
7	5	6	0	1	70
8	0	1	1	0	70
8	5	6	0	1	70
9	0	5	0	1	70
6	9	20	1	0	70
4	2	6	1	0	70
3	9	0	0	1	70
5	4	8	1	0	70
9	6	4	1	0	70
9	5	9	1	0	70
7	9	2	1	0	70
5	3	2	1	0	70
5	0	2	1	0	70
8	5	5	0	1	70
5	9	2	1	0	70
9	5	8	1	0	70
8	2	9	1	0	70
5	9	2	1	0	70
6	5	5	1	0	70
5	5	1	0	1	70
5	5	2	1	0	70
8	2	4	1	0	70
5	5	6	1	0	75
5	5	6	1	0	75
7	2	1	1	0	80
5	6	11	0	1	80
2	9	5	1	0	80
5	2	2	1	0	80
8	9	4	0	1	80
2	2	1	0	1	80
6	4	6	1	0	80
5	5	9	0	1	80
8	3	8	0	1	80
12	5	7	1	0	80
5	4	2	0	1	80
3	9	3	1	0	80
8	1	1	0	1	80
11	5	10	1	0	80
8	3	8	0	1	80
3	3	3	1	0	80
5	5	9	1	0	80
5	1	15	0	1	80
7	0	5	1	0	80
5	5	6	1	0	80
7	1	1	1	0	80
5	3	4	1	0	80
11	4	4	1	0	80
11	5	10	1	0	80
10	4	9	0	1	80
8	3	7	1	0	80
5	6	0	0	1	80
8	9	4	0	1	80
4	3	0	1	0	80
8	9	4	0	1	80
3	2	1	0	1	80
2	4	3	1	0	80
3	6	3	1	0	80
9	5	6	1	0	80
9	5	6	0	1	80
10	5	8	1	0	80
10	4	9	0	1	80
4	0	6	0	1	80
11	5	10	1	0	80
5	5	4	1	0	80
5	4	1	1	0	80
7	2	3	1	0	80
2	2	7	0	1	80
5	5	5	1	0	80
5	2	9	0	1	80
2	4	4	1	0	80
8	5	8	1	0	80
2	6	4	1	0	90
6	0	4	0	1	90
6	5	4	1	0	90
7	4	1	1	0	90
2	2	1	1	0	90
2	1	6	1	0	90
1	3	6	1	0	90
6	5	4	1	0	90
5	1	5	1	0	90
8	4	7	0	1	90
1	5	6	0	1	90
2	5	8	1	0	90
9	0	4	1	0	90
5	5	4	0	1	90
5	3	7	1	0	10
4	1	7	0	1	10
5	3	7	1	0	10
4	1	7	0	1	10
4	2	5	1	0	10
2	2	4	0	1	11
1	0	2	1	0	14
1	1	3	0	1	16
2	1	4	0	1	19
3	2	4	0	1	20
2	2	3	0	1	20
3	2	4	0	1	20
4	3	4	1	0	20
4	3	3	1	0	20
2	2	4	0	1	20
5	3	7	0	1	20
5	2	5	0	1	20
5	2	3	0	1	20
4	2	2	1	0	20
4	2	4	0	1	20
5	1	5	0	1	20
5	4	4	0	1	20
4	3	3	0	1	20
3	1	5	0	1	21
1	1	6	0	1	24
2	1	4	0	1	25
2	1	2	0	1	25
2	1	3	0	1	25
2	1	4	0	1	25
1	2	3	0	1	25
1	2	3	0	1	26
3	2	7	0	1	29
6	2	6	0	1	30
6	3	7	0	1	30
5	2	6	0	1	30
7	2	5	0	1	30
4	4	5	0	1	30
3	3	4	0	1	30
3	2	7	0	1	30
4	3	5	0	1	30
3	2	5	0	1	30
2	3	5	0	1	30
4	2	7	0	1	30
4	2	7	1	0	30
4	2	3	1	0	30
5	1	5	0	1	30
4	2	6	1	0	30
2	3	6	1	0	30
5	2	4	0	1	30
6	1	5	1	0	30
4	2	4	0	1	30
4	4	4	0	1	30
6	4	6	0	1	30
6	4	4	0	1	30
3	3	5	0	1	30
5	2	4	0	1	30
5	3	5	0	1	30
4	2	6	1	0	30
5	2	6	0	1	30
4	2	7	1	0	30
2	2	6	1	0	30
3	3	4	0	1	30
3	2	5	0	1	30
2	3	4	0	1	30
5	3	4	1	0	30
6	1	4	0	1	30
4	2	4	0	1	30
3	3	3	0	1	30
3	2	6	0	1	30
4	2	5	0	1	30
3	3	4	0	1	30
3	3	6	1	0	30
5	4	4	1	0	30
3	4	4	1	0	30
3	3	6	0	1	30
3	3	6	0	1	30
4	3	5	0	1	30
5	2	6	1	0	30
4	3	6	0	1	30
3	2	5	0	1	30
3	2	5	0	1	30
3	1	5	0	1	32
3	1	6	0	1	35
3	2	5	0	1	35
3	3	4	0	1	35
3	3	3	0	1	35
5	1	5	0	1	35
5	1	5	0	1	35
4	2	4	0	1	35
4	2	4	0	1	35
3	2	3	0	1	35
4	2	4	0	1	38
5	2	4	0	1	40
4	3	3	1	0	40
5	1	2	0	1	40
3	2	6	0	1	40
3	2	8	0	1	40
3	2	7	0	1	40
5	2	4	0	1	40
6	1	4	0	1	40
4	3	4	1	0	40
5	2	3	0	1	40
3	3	7	0	1	40
3	3	5	0	1	40
3	2	6	1	0	40
4	2	4	1	0	40
5	3	3	0	1	40
7	2	3	0	1	40
4	3	5	0	1	40
3	2	5	0	1	40
4	3	5	0	1	40
3	4	6	0	1	40
4	4	6	0	1	40
3	4	6	0	1	40
4	2	4	0	1	40
4	3	3	0	1	40
3	3	5	0	1	40
4	4	4	1	0	40
5	3	4	1	0	40
5	2	4	1	0	40
6	1	4	0	1	40
5	1	5	0	1	40
5	1	5	0	1	40
3	3	8	0	1	40
7	3	8	0	1	40
8	4	5	1	0	40
4	4	5	0	1	40
4	4	4	0	1	40
5	2	4	0	1	40
4	3	4	1	0	40
2	4	6	1	0	40
2	5	5	0	1	40
3	4	6	1	0	40
4	2	5	1	0	40
5	2	3	0	1	40
5	2	4	1	0	40
5	1	5	0	1	40
5	2	5	0	1	40
4	2	6	1	0	40
5	2	5	1	0	40
4	3	6	0	1	40
3	3	5	1	0	40
5	3	4	0	1	40
6	2	5	0	1	40
5	2	4	1	0	40
4	3	5	0	1	40
3	3	5	1	0	40
5	3	5	0	1	40
4	2	6	1	0	43
4	3	5	0	1	45
5	2	4	0	1	45
4	2	6	0	1	45
4	3	6	0	1	45
6	3	4	1	0	45
7	2	4	0	1	45
7	1	6	0	1	45
4	1	6	1	0	45
5	1	4	1	0	45
5	2	6	1	0	45
5	3	3	0	1	45
5	2	4	0	1	45
5	2	5	0	1	45
4	3	6	1	0	45
7	2	4	0	1	48
7	2	3	0	1	50
6	2	5	0	1	50
5	3	3	0	1	50
5	4	3	1	0	50
7	3	4	1	0	50
7	2	5	1	0	50
6	3	5	0	1	50
7	2	5	1	0	50
5	2	3	0	1	50
7	2	3	0	1	50
8	3	3	0	1	50
8	3	4	0	1	50
6	3	3	0	1	50
5	3	6	1	0	50
5	3	5	0	1	50
5	3	3	0	1	50
6	3	7	1	0	50
4	5	4	0	1	50
3	4	4	0	1	50
5	2	4	0	1	50
8	1	6	0	1	50
7	1	5	0	1	50
6	1	5	0	1	50
7	3	3	0	1	50
5	2	3	1	0	50
5	2	3	1	0	50
6	2	1	0	1	50
6	2	3	1	0	50
4	2	5	0	1	50
3	4	3	0	1	50
4	3	5	1	0	50
6	3	6	0	1	50
5	2	6	1	0	50
2	2	6	0	1	50
3	2	4	1	0	50
4	2	6	0	1	50
2	3	7	0	1	50
1	3	7	0	1	50
2	5	4	1	0	50
4	4	2	1	0	50
4	3	5	1	0	50
4	4	7	0	1	50
6	3	6	0	1	53
6	4	6	0	1	55
4	4	6	0	1	55
6	4	4	0	1	55
7	3	4	0	1	55
7	3	5	0	1	55
5	4	6	0	1	55
5	4	7	0	1	55
6	4	6	0	1	55
5	5	5	0	1	56
4	3	3	0	1	59
3	2	4	0	1	60
2	2	5	1	0	60
3	3	5	1	0	60
4	2	5	0	1	60
3	3	5	0	1	60
3	2	4	1	0	60
4	2	4	0	1	60
3	2	4	1	0	60
4	5	3	1	0	60
5	4	3	1	0	60
4	3	6	1	0	60
4	3	5	0	1	60
6	4	4	0	1	60
7	3	3	0	1	60
4	4	2	0	1	60
3	3	4	1	0	60
4	3	2	1	0	60
6	2	1	0	1	60
5	4	4	1	0	60
2	4	5	1	0	60
4	4	5	1	0	60
5	3	5	0	1	60
5	4	3	1	0	60
5	4	6	0	1	60
5	4	5	0	1	60
6	4	5	0	1	60
5	5	6	1	0	60
4	5	4	1	0	60
6	4	4	1	0	61
7	3	6	1	0	64
6	4	7	1	0	65
5	3	6	1	0	66
5	4	9	1	0	69
6	5	10	0	1	70
3	3	5	1	0	70
3	5	1	1	0	70
6	4	3	0	1	70
6	2	3	0	1	70
7	3	7	1	0	70
5	4	7	0	1	70
6	6	4	0	1	70
6	4	4	0	1	70
7	4	5	0	1	70
6	5	5	0	1	70
5	4	3	0	1	71
6	4	5	0	1	76
5	5	4	0	1	80
5	4	4	1	0	80
7	4	6	1	0	80
7	4	4	0	1	80
7	3	6	0	1	80
5	2	7	0	1	80
7	2	4	0	1	80
9	3	6	0	1	80
7	5	4	1	0	80
5	5	2	1	0	80
5	4	3	0	1	80
8	3	7	1	0	80
7	3	6	0	1	80
4	3	4	0	1	80
4	3	6	0	1	80
4	4	4	0	1	86
4	2	3	0	1	90
3	2	4	0	1	90
4	4	6	0	1	90
4	3	5	0	1	74
5	2	6	1	0	26
